# Supplementary material for: Full-length single-cell RNA-seq applied to a viral human cancer: applications to HPV expression and splicing analysis in HeLa S3 cells
Source: Gigascience. 2015 Nov 5;4:51. doi: 10.1186/s13742-015-0091-4 (PMC4635585; doi:10.1186/s13742-015-0091-4)
Supplement: Additional file 2: Table S5. — The Reactome results of variably expressed genes and stably expressed genes (FDR<0.05). (XLSX 21 kb) [file 13742_2015_91_MOESM2_ESM.xlsx]

## Sheet: Sheet1
Supplementary Table 5. The Reactome results of variably expressed genes and stably expressed genes (FDR<0.05)
Variably expressed genes								Stably expressed genes
Gene Set Name	# Genes in Gene Set (K)	Description	# Genes in Overlap (k)	k/K	p-value	FDR q-value		Gene Set Name	# Genes in Gene Set (K)	Description	# Genes in Overlap (k)	k/K	p-value	FDR q-value
REACTOME_PEPTIDE_CHAIN_ELONGATION	153	Genes involved in Peptide chain elongation	26	0.1699	1.05e-37	7.08e-35		REACTOME_METABOLISM_OF_PROTEINS	518	Genes involved in Metabolism of proteins	21	0.0405	9.24e-21	6.23e-18
REACTOME_3_UTR_MEDIATED_TRANSLATIONAL_REGULATION	176	Genes involved in 3' -UTR-mediated translational regulation	26	0.1477	5.16e-36	1.74e-33		REACTOME_METABOLISM_OF_RNA	330	Genes involved in Metabolism of RNA	16	0.0485	3.2e-17	1.08e-14
REACTOME_METABOLISM_OF_MRNA	284	Genes involved in Metabolism of mRNA	29	0.1021	2.86e-35	6.43e-33		REACTOME_TRANSLATION	222	Genes involved in Translation	14	0.0631	8.82e-17	1.57e-14
REACTOME_TRANSLATION	222	Genes involved in Translation	27	0.1216	5.54e-35	8.46e-33		REACTOME_METABOLISM_OF_MRNA	284	Genes involved in Metabolism of mRNA	15	0.0528	9.34e-17	1.57e-14
REACTOME_METABOLISM_OF_RNA	330	Genes involved in Metabolism of RNA	30	0.0909	6.28e-35	8.46e-33		REACTOME_3_UTR_MEDIATED_TRANSLATIONAL_REGULATION	176	Genes involved in 3' -UTR-mediated translational regulation	12	0.0682	6.04e-15	8.14e-13
REACTOME_INFLUENZA_VIRAL_RNA_TRANSCRIPTION_AND_REPLICATION	169	Genes involved in Influenza Viral RNA Transcription and Replication	25	0.1479	1.15e-34	1.3e-32		REACTOME_SRP_DEPENDENT_COTRANSLATIONAL_PROTEIN_TARGETING_TO_MEMBRANE	179	Genes involved in SRP-dependent cotranslational protein targeting to membrane	12	0.067	7.4e-15	8.32e-13
REACTOME_INFLUENZA_LIFE_CYCLE	203	Genes involved in Influenza Life Cycle	26	0.1281	2.58e-34	2.49e-32		REACTOME_NONSENSE_MEDIATED_DECAY_ENHANCED_BY_THE_EXON_JUNCTION_COMPLEX	176	Genes involved in Nonsense Mediated Decay Enhanced by the Exon Junction Complex	11	0.0625	2.23e-13	2.15e-11
REACTOME_NONSENSE_MEDIATED_DECAY_ENHANCED_BY_THE_EXON_JUNCTION_COMPLEX	176	Genes involved in Nonsense Mediated Decay Enhanced by the Exon Junction Complex	25	0.142	3.38e-34	2.85e-32		REACTOME_TCA_CYCLE_AND_RESPIRATORY_ELECTRON_TRANSPORT	141	Genes involved in The citric acid (TCA) cycle and respiratory electron transport	10	0.0709	8.1e-13	6.82e-11
REACTOME_SRP_DEPENDENT_COTRANSLATIONAL_PROTEIN_TARGETING_TO_MEMBRANE	179	Genes involved in SRP-dependent cotranslational protein targeting to membrane	25	0.1397	5.29e-34	3.96e-32		REACTOME_INFLUENZA_LIFE_CYCLE	203	Genes involved in Influenza Life Cycle	11	0.0542	1.07e-12	8e-11
REACTOME_METABOLISM_OF_PROTEINS	518	Genes involved in Metabolism of proteins	33	0.0637	2.74e-33	1.85e-31		REACTOME_PEPTIDE_CHAIN_ELONGATION	153	Genes involved in Peptide chain elongation	10	0.0654	1.84e-12	1.24e-10
REACTOME_CELL_CYCLE	421	Genes involved in Cell Cycle	16	0.038	4.88e-13	2.99e-11		REACTOME_INFLUENZA_VIRAL_RNA_TRANSCRIPTION_AND_REPLICATION	169	Genes involved in Influenza Viral RNA Transcription and Replication	10	0.0592	4.98e-12	3.05e-10
REACTOME_FORMATION_OF_THE_TERNARY_COMPLEX_AND_SUBSEQUENTLY_THE_43S_COMPLEX	74	Genes involved in Formation of the ternary complex, and subsequently, the 43S complex	9	0.1216	2.24e-12	1.26e-10		REACTOME_FORMATION_OF_TUBULIN_FOLDING_INTERMEDIATES_BY_CCT_TRIC	22	Genes involved in Formation of tubulin folding intermediates by CCT/TriC	5	0.2273	1.19e-09	6.66e-08
REACTOME_CELL_CYCLE_MITOTIC	325	Genes involved in Cell Cycle, Mitotic	14	0.0431	2.81e-12	1.45e-10		REACTOME_RESPIRATORY_ELECTRON_TRANSPORT_ATP_SYNTHESIS_BY_CHEMIOSMOTIC_COUPLING_AND_HEAT_PRODUCTION_BY_UNCOUPLING_PROTEINS_	98	Genes involved in Respiratory electron transport, ATP synthesis by chemiosmotic coupling, and heat production by uncoupling proteins.	7	0.0714	2.35e-09	1.22e-07
REACTOME_ACTIVATION_OF_THE_MRNA_UPON_BINDING_OF_THE_CAP_BINDING_COMPLEX_AND_EIFS_AND_SUBSEQUENT_BINDING_TO_43S	84	Genes involved in Activation of the mRNA upon binding of the cap-binding complex and eIFs, and subsequent binding to 43S	9	0.1071	7.26e-12	3.49e-10		REACTOME_ASSOCIATION_OF_TRIC_CCT_WITH_TARGET_PROTEINS_DURING_BIOSYNTHESIS	27	Genes involved in Association of TriC/CCT with target proteins during biosynthesis	5	0.1852	3.6e-09	1.73e-07
REACTOME_G1_S_TRANSITION	112	Genes involved in G1/S Transition	9	0.0804	1.01e-10	4.52e-09		REACTOME_PREFOLDIN_MEDIATED_TRANSFER_OF_SUBSTRATE_TO_CCT_TRIC	28	Genes involved in Prefoldin mediated transfer of substrate to CCT/TriC	5	0.1786	4.38e-09	1.97e-07
REACTOME_MITOTIC_G1_G1_S_PHASES	137	Genes involved in Mitotic G1-G1/S phases	9	0.0657	6.13e-10	2.58e-08		REACTOME_ACTIVATION_OF_THE_MRNA_UPON_BINDING_OF_THE_CAP_BINDING_COMPLEX_AND_EIFS_AND_SUBSEQUENT_BINDING_TO_43S	84	Genes involved in Activation of the mRNA upon binding of the cap-binding complex and eIFs, and subsequent binding to 43S	6	0.0714	3.43e-08	1.44e-06
REACTOME_ER_PHAGOSOME_PATHWAY	61	Genes involved in ER-Phagosome pathway	7	0.1148	1.02e-09	4.03e-08		REACTOME_PROTEIN_FOLDING	53	Genes involved in Protein folding	5	0.0943	1.22e-07	4.85e-06
REACTOME_IMMUNE_SYSTEM	933	Genes involved in Immune System	18	0.0193	1.09e-09	4.08e-08		REACTOME_CYTOSOLIC_TRNA_AMINOACYLATION	24	Genes involved in Cytosolic tRNA aminoacylation	4	0.1667	2.26e-07	8.45e-06
REACTOME_S_PHASE	109	Genes involved in S Phase	8	0.0734	2.35e-09	8.32e-08		REACTOME_FORMATION_OF_THE_TERNARY_COMPLEX_AND_SUBSEQUENTLY_THE_43S_COMPLEX	74	Genes involved in Formation of the ternary complex, and subsequently, the 43S complex	5	0.0676	6.63e-07	2.35e-05
REACTOME_HEMOSTASIS	466	Genes involved in Hemostasis	13	0.0279	3.49e-09	1.18e-07		REACTOME_RESPIRATORY_ELECTRON_TRANSPORT	79	Genes involved in Respiratory electron transport	5	0.0633	9.19e-07	3.1e-05
REACTOME_ANTIGEN_PROCESSING_CROSS_PRESENTATION	76	Genes involved in Antigen processing-Cross presentation	7	0.0921	4.9e-09	1.57e-07		REACTOME_REGULATION_OF_MRNA_STABILITY_BY_PROTEINS_THAT_BIND_AU_RICH_ELEMENTS	84	Genes involved in Regulation of mRNA Stability by Proteins that Bind AU-rich Elements	5	0.0595	1.25e-06	4.01e-05
REACTOME_SYNTHESIS_OF_DNA	92	Genes involved in Synthesis of DNA	7	0.0761	1.88e-08	5.77e-07		REACTOME_TRNA_AMINOACYLATION	42	Genes involved in tRNA Aminoacylation	4	0.0952	2.31e-06	7.07e-05
REACTOME_ASSEMBLY_OF_THE_PRE_REPLICATIVE_COMPLEX	65	Genes involved in Assembly of the pre-replicative complex	6	0.0923	6.3e-08	1.85e-06		REACTOME_PYRUVATE_METABOLISM_AND_CITRIC_ACID_TCA_CYCLE	48	Genes involved in Pyruvate metabolism and Citric Acid (TCA) cycle	4	0.0833	3.97e-06	0.000116
REACTOME_ORC1_REMOVAL_FROM_CHROMATIN	67	Genes involved in Orc1 removal from chromatin	6	0.0896	7.57e-08	2.13e-06		REACTOME_HIV_INFECTION	207	Genes involved in HIV Infection	6	0.029	6.89e-06	0.000194
REACTOME_REGULATION_OF_COMPLEMENT_CASCADE	14	Genes involved in Regulation of Complement cascade	4	0.2857	9.29e-08	2.5e-06		REACTOME_HOST_INTERACTIONS_OF_HIV_FACTORS	132	Genes involved in Host Interactions of HIV factors	5	0.0379	1.15e-05	0.00031
REACTOME_CELL_CYCLE_CHECKPOINTS	124	Genes involved in Cell Cycle Checkpoints	7	0.0565	1.49e-07	3.86e-06		REACTOME_REGULATION_OF_ORNITHINE_DECARBOXYLASE_ODC	49	Genes involved in Regulation of ornithine decarboxylase (ODC)	3	0.0612	0.000176	0.00457
REACTOME_DNA_REPLICATION	192	Genes involved in DNA Replication	8	0.0417	1.96e-07	4.89e-06		REACTOME_ADAPTIVE_IMMUNE_SYSTEM	539	Genes involved in Adaptive Immune System	7	0.013	0.000195	0.00488
REACTOME_M_G1_TRANSITION	81	Genes involved in M/G1 Transition	6	0.0741	2.37e-07	5.72e-06		REACTOME_DESTABILIZATION_OF_MRNA_BY_AUF1_HNRNP_D0	53	Genes involved in Destabilization of mRNA by AUF1 (hnRNP D0)	3	0.0566	0.000223	0.00536
REACTOME_DESTABILIZATION_OF_MRNA_BY_AUF1_HNRNP_D0	53	Genes involved in Destabilization of mRNA by AUF1 (hnRNP D0)	5	0.0943	7.41e-07	1.72e-05		REACTOME_CELL_CYCLE	421	Genes involved in Cell Cycle	6	0.0143	0.000347	0.00807
REACTOME_ADAPTIVE_IMMUNE_SYSTEM	539	Genes involved in Adaptive Immune System	11	0.0204	1.28e-06	2.89e-05		REACTOME_AUTODEGRADATION_OF_CDH1_BY_CDH1_APC_C	64	Genes involved in Autodegradation of Cdh1 by Cdh1:APC/C	3	0.0469	0.000389	0.00847
REACTOME_MITOTIC_M_M_G1_PHASES	172	Genes involved in Mitotic M-M/G1 phases	7	0.0407	1.36e-06	2.96e-05		REACTOME_DEPOSITION_OF_NEW_CENPA_CONTAINING_NUCLEOSOMES_AT_THE_CENTROMERE	64	Genes involved in Deposition of New CENPA-containing Nucleosomes at the Centromere	3	0.0469	0.000389	0.00847
REACTOME_CLASS_I_MHC_MEDIATED_ANTIGEN_PROCESSING_PRESENTATION	251	Genes involved in Class I MHC mediated antigen processing & presentation	8	0.0319	1.48e-06	3.12e-05		REACTOME_APC_C_CDH1_MEDIATED_DEGRADATION_OF_CDC20_AND_OTHER_APC_C_CDH1_TARGETED_PROTEINS_IN_LATE_MITOSIS_EARLY_G1	72	Genes involved in APC/C:Cdh1 mediated degradation of Cdc20 and other APC/C:Cdh1 targeted proteins in late mitosis/early G1	3	0.0417	0.00055	0.0114
REACTOME_CYCLIN_E_ASSOCIATED_EVENTS_DURING_G1_S_TRANSITION_	65	Genes involved in Cyclin E associated events during G1/S transition	5	0.0769	2.07e-06	4.23e-05		REACTOME_FORMATION_OF_ATP_BY_CHEMIOSMOTIC_COUPLING	16	Genes involved in Formation of ATP by chemiosmotic coupling	2	0.125	0.000562	0.0114
REACTOME_BASIGIN_INTERACTIONS	30	Genes involved in Basigin interactions	4	0.1333	2.44e-06	4.85e-05		REACTOME_APC_C_CDC20_MEDIATED_DEGRADATION_OF_MITOTIC_PROTEINS	73	Genes involved in APC/C:Cdc20 mediated degradation of mitotic proteins	3	0.0411	0.000573	0.0114
REACTOME_COMPLEMENT_CASCADE	32	Genes involved in Complement cascade	4	0.125	3.19e-06	6.07e-05		REACTOME_RAP1_SIGNALLING	17	Genes involved in Rap1 signalling	2	0.1176	0.000637	0.0123
REACTOME_INNATE_IMMUNE_SYSTEM	279	Genes involved in Innate Immune System	8	0.0287	3.24e-06	6.07e-05		REACTOME_PYRUVATE_METABOLISM	19	Genes involved in Pyruvate metabolism	2	0.1053	0.000798	0.0149
REACTOME_APC_C_CDC20_MEDIATED_DEGRADATION_OF_MITOTIC_PROTEINS	73	Genes involved in APC/C:Cdc20 mediated degradation of mitotic proteins	5	0.0685	3.69e-06	6.72e-05		REACTOME_REGULATION_OF_MITOTIC_CELL_CYCLE	85	Genes involved in Regulation of mitotic cell cycle	3	0.0353	0.000893	0.0163
REACTOME_HOST_INTERACTIONS_OF_HIV_FACTORS	132	Genes involved in Host Interactions of HIV factors	6	0.0455	4.2e-06	7.45e-05		REACTOME_METABOLISM_OF_AMINO_ACIDS_AND_DERIVATIVES	200	Genes involved in Metabolism of amino acids and derivatives	4	0.02	0.00102	0.0181
REACTOME_REGULATION_OF_MRNA_STABILITY_BY_PROTEINS_THAT_BIND_AU_RICH_ELEMENTS	84	Genes involved in Regulation of mRNA Stability by Proteins that Bind AU-rich Elements	5	0.0595	7.37e-06	0.000127		REACTOME_IMMUNE_SYSTEM	933	Genes involved in Immune System	8	0.0086	0.00108	0.0186
REACTOME_REGULATION_OF_MITOTIC_CELL_CYCLE	85	Genes involved in Regulation of mitotic cell cycle	5	0.0588	7.81e-06	0.000132		REACTOME_CITRIC_ACID_CYCLE_TCA_CYCLE	26	Genes involved in Citric acid cycle (TCA cycle)	2	0.0769	0.0015	0.0253
REACTOME_APOPTOSIS	148	Genes involved in Apoptosis	6	0.0405	8.11e-06	0.000133		REACTOME_MRNA_SPLICING	111	Genes involved in mRNA Splicing	3	0.027	0.00192	0.0316
REACTOME_CDK_MEDIATED_PHOSPHORYLATION_AND_REMOVAL_OF_CDC6	48	Genes involved in CDK-mediated phosphorylation and removal of Cdc6	4	0.0833	1.66e-05	0.000266		REACTOME_CLASS_I_MHC_MEDIATED_ANTIGEN_PROCESSING_PRESENTATION	251	Genes involved in Class I MHC mediated antigen processing & presentation	4	0.0159	0.00234	0.0376
REACTOME_AUTODEGRADATION_OF_THE_E3_UBIQUITIN_LIGASE_COP1	51	Genes involved in Autodegradation of the E3 ubiquitin ligase COP1	4	0.0784	2.12e-05	0.000317		REACTOME_CHROMOSOME_MAINTENANCE	122	Genes involved in Chromosome Maintenance	3	0.0246	0.00252	0.0394
REACTOME_P53_INDEPENDENT_G1_S_DNA_DAMAGE_CHECKPOINT	51	Genes involved in p53-Independent G1/S DNA damage checkpoint	4	0.0784	2.12e-05	0.000317		REACTOME_CELL_CYCLE_CHECKPOINTS	124	Genes involved in Cell Cycle Checkpoints	3	0.0242	0.00264	0.0404
REACTOME_SCF_BETA_TRCP_MEDIATED_DEGRADATION_OF_EMI1	51	Genes involved in SCF-beta-TrCP mediated degradation of Emi1	4	0.0784	2.12e-05	0.000317
REACTOME_VIF_MEDIATED_DEGRADATION_OF_APOBEC3G	52	Genes involved in Vif-mediated degradation of APOBEC3G	4	0.0769	2.29e-05	0.000335
REACTOME_GOLGI_ASSOCIATED_VESICLE_BIOGENESIS	53	Genes involved in Golgi Associated Vesicle Biogenesis	4	0.0755	2.47e-05	0.000354
REACTOME_CDT1_ASSOCIATION_WITH_THE_CDC6_ORC_ORIGIN_COMPLEX	56	Genes involved in CDT1 association with the CDC6:ORC:origin complex	4	0.0714	3.07e-05	0.000423
REACTOME_SCFSKP2_MEDIATED_DEGRADATION_OF_P27_P21	56	Genes involved in SCF(Skp2)-mediated degradation of p27/p21	4	0.0714	3.07e-05	0.000423
REACTOME_P53_DEPENDENT_G1_DNA_DAMAGE_RESPONSE	57	Genes involved in p53-Dependent G1 DNA Damage Response	4	0.0702	3.3e-05	0.000445
REACTOME_REGULATION_OF_APOPTOSIS	58	Genes involved in Regulation of Apoptosis	4	0.069	3.53e-05	0.000467
REACTOME_ANTIGEN_PRESENTATION_FOLDING_ASSEMBLY_AND_PEPTIDE_LOADING_OF_CLASS_I_MHC	21	Genes involved in Antigen Presentation: Folding, assembly and peptide loading of class I MHC	3	0.1429	3.92e-05	0.000509
REACTOME_TRANS_GOLGI_NETWORK_VESICLE_BUDDING	60	Genes involved in trans-Golgi Network Vesicle Budding	4	0.0667	4.04e-05	0.000514
REACTOME_METABOLISM_OF_AMINO_ACIDS_AND_DERIVATIVES	200	Genes involved in Metabolism of amino acids and derivatives	6	0.03	4.43e-05	0.000553
REACTOME_ACTIVATION_OF_NF_KAPPAB_IN_B_CELLS	64	Genes involved in Activation of NF-kappaB in B Cells	4	0.0625	5.21e-05	0.000628
REACTOME_AUTODEGRADATION_OF_CDH1_BY_CDH1_APC_C	64	Genes involved in Autodegradation of Cdh1 by Cdh1:APC/C	4	0.0625	5.21e-05	0.000628
REACTOME_HIV_INFECTION	207	Genes involved in HIV Infection	6	0.029	5.37e-05	0.000633
REACTOME_PLATELET_ACTIVATION_SIGNALING_AND_AGGREGATION	208	Genes involved in Platelet activation, signaling and aggregation	6	0.0288	5.51e-05	0.000633
REACTOME_SIGNALING_BY_WNT	65	Genes involved in Signaling by Wnt	4	0.0615	5.54e-05	0.000633
REACTOME_MEMBRANE_TRAFFICKING	129	Genes involved in Membrane Trafficking	5	0.0388	5.86e-05	0.000659
REACTOME_APC_C_CDH1_MEDIATED_DEGRADATION_OF_CDC20_AND_OTHER_APC_C_CDH1_TARGETED_PROTEINS_IN_LATE_MITOSIS_EARLY_G1	72	Genes involved in APC/C:Cdh1 mediated degradation of Cdc20 and other APC/C:Cdh1 targeted proteins in late mitosis/early G1	4	0.0556	8.28e-05	0.000915
REACTOME_TCA_CYCLE_AND_RESPIRATORY_ELECTRON_TRANSPORT	141	Genes involved in The citric acid (TCA) cycle and respiratory electron transport	5	0.0355	8.94e-05	0.000971
REACTOME_PREFOLDIN_MEDIATED_TRANSFER_OF_SUBSTRATE_TO_CCT_TRIC	28	Genes involved in Prefoldin mediated transfer of substrate to CCT/TriC	3	0.1071	9.51e-05	0.00102
REACTOME_DNA_STRAND_ELONGATION	30	Genes involved in DNA strand elongation	3	0.1	0.000117	0.00123
REACTOME_INTEGRIN_CELL_SURFACE_INTERACTIONS	79	Genes involved in Integrin cell surface interactions	4	0.0506	0.000119	0.00123
REACTOME_RESPONSE_TO_ELEVATED_PLATELET_CYTOSOLIC_CA2_	89	Genes involved in Response to elevated platelet cytosolic Ca2+	4	0.0449	0.000189	0.00193
REACTOME_IRON_UPTAKE_AND_TRANSPORT	36	Genes involved in Iron uptake and transport	3	0.0833	0.000204	0.00204
REACTOME_CELL_SURFACE_INTERACTIONS_AT_THE_VASCULAR_WALL	91	Genes involved in Cell surface interactions at the vascular wall	4	0.044	0.000205	0.00204
REACTOME_DOWNSTREAM_SIGNALING_EVENTS_OF_B_CELL_RECEPTOR_BCR	97	Genes involved in Downstream Signaling Events Of B Cell Receptor (BCR)	4	0.0412	0.000262	0.00256
REACTOME_CROSS_PRESENTATION_OF_SOLUBLE_EXOGENOUS_ANTIGENS_ENDOSOMES	48	Genes involved in Cross-presentation of soluble exogenous antigens (endosomes)	3	0.0625	0.00048	0.00462
REACTOME_REGULATION_OF_ORNITHINE_DECARBOXYLASE_ODC	49	Genes involved in Regulation of ornithine decarboxylase (ODC)	3	0.0612	0.00051	0.00484
REACTOME_CALNEXIN_CALRETICULIN_CYCLE	11	Genes involved in Calnexin/calreticulin cycle	2	0.1818	0.000534	0.00493
REACTOME_UNWINDING_OF_DNA	11	Genes involved in Unwinding of DNA	2	0.1818	0.000534	0.00493
REACTOME_ANTIGEN_PROCESSING_UBIQUITINATION_PROTEASOME_DEGRADATION	212	Genes involved in Antigen processing: Ubiquitination & Proteasome degradation	5	0.0236	0.000588	0.00536
REACTOME_PROTEIN_FOLDING	53	Genes involved in Protein folding	3	0.0566	0.000642	0.00577
REACTOME_SIGNALING_BY_THE_B_CELL_RECEPTOR_BCR	126	Genes involved in Signaling by the B Cell Receptor (BCR)	4	0.0317	0.000706	0.00626
REACTOME_ADVANCED_GLYCOSYLATION_ENDPRODUCT_RECEPTOR_SIGNALING	13	Genes involved in Advanced glycosylation endproduct receptor signaling	2	0.1538	0.000754	0.00651
REACTOME_N_GLYCAN_TRIMMING_IN_THE_ER_AND_CALNEXIN_CALRETICULIN_CYCLE	13	Genes involved in N-glycan trimming in the ER and Calnexin/Calreticulin cycle	2	0.1538	0.000754	0.00651
REACTOME_LOSS_OF_NLP_FROM_MITOTIC_CENTROSOMES	59	Genes involved in Loss of Nlp from mitotic centrosomes	3	0.0508	0.000879	0.0075
REACTOME_CELL_DEATH_SIGNALLING_VIA_NRAGE_NRIF_AND_NADE	60	Genes involved in Cell death signalling via NRAGE, NRIF and NADE	3	0.05	0.000923	0.00778
REACTOME_GRB2_SOS_PROVIDES_LINKAGE_TO_MAPK_SIGNALING_FOR_INTERGRINS_	15	Genes involved in GRB2:SOS provides linkage to MAPK signaling for Intergrins	2	0.1333	0.00101	0.00831
REACTOME_P130CAS_LINKAGE_TO_MAPK_SIGNALING_FOR_INTEGRINS	15	Genes involved in p130Cas linkage to MAPK signaling for integrins	2	0.1333	0.00101	0.00831
REACTOME_METABOLISM_OF_CARBOHYDRATES	247	Genes involved in Metabolism of carbohydrates	5	0.0202	0.00116	0.00946
REACTOME_RECRUITMENT_OF_MITOTIC_CENTROSOME_PROTEINS_AND_COMPLEXES	66	Genes involved in Recruitment of mitotic centrosome proteins and complexes	3	0.0455	0.00122	0.00977
REACTOME_IMMUNOREGULATORY_INTERACTIONS_BETWEEN_A_LYMPHOID_AND_A_NON_LYMPHOID_CELL	70	Genes involved in Immunoregulatory interactions between a Lymphoid and a non-Lymphoid cell	3	0.0429	0.00144	0.0114
REACTOME_METABOLISM_OF_NUCLEOTIDES	72	Genes involved in Metabolism of nucleotides	3	0.0417	0.00156	0.0123
REACTOME_G1_S_SPECIFIC_TRANSCRIPTION	19	Genes involved in G1/S-Specific Transcription	2	0.1053	0.00163	0.0124
REACTOME_PYRUVATE_METABOLISM	19	Genes involved in Pyruvate metabolism	2	0.1053	0.00163	0.0124
REACTOME_SYNTHESIS_AND_INTERCONVERSION_OF_NUCLEOTIDE_DI_AND_TRIPHOSPHATES	19	Genes involved in Synthesis and interconversion of nucleotide di- and triphosphates	2	0.1053	0.00163	0.0124
REACTOME_RESPIRATORY_ELECTRON_TRANSPORT	79	Genes involved in Respiratory electron transport	3	0.038	0.00204	0.0153
REACTOME_FORMATION_OF_TUBULIN_FOLDING_INTERMEDIATES_BY_CCT_TRIC	22	Genes involved in Formation of tubulin folding intermediates by CCT/TriC	2	0.0909	0.00219	0.0157
REACTOME_ASPARAGINE_N_LINKED_GLYCOSYLATION	81	Genes involved in Asparagine N-linked glycosylation	3	0.037	0.00219	0.0157
REACTOME_MITOTIC_G2_G2_M_PHASES	81	Genes involved in Mitotic G2-G2/M phases	3	0.037	0.00219	0.0157
REACTOME_P75_NTR_RECEPTOR_MEDIATED_SIGNALLING	81	Genes involved in p75 NTR receptor-mediated signalling	3	0.037	0.00219	0.0157
REACTOME_INTEGRIN_ALPHAIIB_BETA3_SIGNALING	27	Genes involved in Integrin alphaIIb beta3 signaling	2	0.0741	0.0033	0.0231
REACTOME_SMAD2_SMAD3_SMAD4_HETEROTRIMER_REGULATES_TRANSCRIPTION	27	Genes involved in SMAD2/SMAD3:SMAD4 heterotrimer regulates transcription	2	0.0741	0.0033	0.0231
REACTOME_APC_CDC20_MEDIATED_DEGRADATION_OF_NEK2A	28	Genes involved in APC-Cdc20 mediated degradation of Nek2A	2	0.0714	0.00354	0.0246
REACTOME_RESPIRATORY_ELECTRON_TRANSPORT_ATP_SYNTHESIS_BY_CHEMIOSMOTIC_COUPLING_AND_HEAT_PRODUCTION_BY_UNCOUPLING_PROTEINS_	98	Genes involved in Respiratory electron transport, ATP synthesis by chemiosmotic coupling, and heat production by uncoupling proteins.	3	0.0306	0.00376	0.0258
REACTOME_GLYCOLYSIS	29	Genes involved in Glycolysis	2	0.069	0.0038	0.0258
REACTOME_SIGNALING_BY_NOTCH	103	Genes involved in Signaling by NOTCH	3	0.0291	0.00432	0.0289
