# Supplementary material for: Full-length single-cell RNA-seq applied to a viral human cancer: applications to HPV expression and splicing analysis in HeLa S3 cells
Source: Gigascience. 2015 Nov 5;4:51. doi: 10.1186/s13742-015-0091-4 (PMC4635585; doi:10.1186/s13742-015-0091-4)
Supplement: Additional file 3: Table S6. — Differential expressed genes between the G2(M) and non-G2(M) group of cells. (XLSX 11 kb) [file 13742_2015_91_MOESM3_ESM.xlsx]

## Sheet: Sheet1
Supplementary Table 6. Differential expressed genes between the G2(M) and non-G2(M) group of cells
gene	gene_type	P value	KW.value
TUBB2B	protein_coding	0.00097521	10.8741
NDC80	protein_coding	0.000974473	10.8755
ZNF624	protein_coding	0.000885431	11.053
RP11-276H19.2	lincRNA	0.000879229	11.066
CKAP5	protein_coding	0.000845195	11.1393
TOP2A	protein_coding	0.000845195	11.1393
PRC1	protein_coding	0.000730838	11.4091
CENPQ	protein_coding	0.000632003	11.6793
TUBA1A	protein_coding	0.000632003	11.6793
TUBB8P8	unprocessed_pseudogene	0.000631493	11.6808
KIF2C	protein_coding	0.000629468	11.6867
KIF14	protein_coding	0.000572764	11.8625
PBK	protein_coding	0.000545282	11.9541
CASC5	protein_coding	0.000544832	11.9556
CENPF	protein_coding	0.000544832	11.9556
NEK2	protein_coding	0.000469753	12.2321
ARL6IP1P2	processed_pseudogene	0.000404077	12.5132
KIF20B	protein_coding	0.000404077	12.5132
RP11-144N1.1	processed_pseudogene	0.00039679	12.5473
BIRC5	protein_coding	0.000392016	12.5699
AC004066.2	processed_pseudogene	0.0003887	12.5857
TUBB4B	protein_coding	0.000347059	12.7976
TUBBP5	processed_transcript	0.000344013	12.8141
PSRC1	protein_coding	0.000312673	12.9929
AP000936.5	processed_pseudogene	0.000287167	13.1523
LRP4-AS1	antisense	0.000287167	13.1523
PBX2	protein_coding	0.000287167	13.1523
RASSF5	protein_coding	0.000287167	13.1523
RP1-305B16.3	processed_pseudogene	0.000287167	13.1523
RP11-23P13.6	antisense	0.000287167	13.1523
FAM83D	protein_coding	0.000282922	13.1802
BUB1	protein_coding	0.000248078	13.4266
CDCA2	protein_coding	0.000246775	13.4365
G2E3	protein_coding	0.00024201	13.4731
VTRNA1-3	misc_RNA	0.000228151	13.5838
KIF20A	protein_coding	0.00021835	13.6662
PTTG1	protein_coding	0.000217914	13.67
KNSTRN	protein_coding	0.00021771	13.6717
ANLN	protein_coding	0.000217098	13.677
NCAPD2	protein_coding	0.000217098	13.677
NUF2	protein_coding	0.000176292	14.0683
RP11-536C10.10	transcribed_processed_pseudogene	0.000161982	14.2275
CCNB2	protein_coding	0.000158582	14.2675
CDKN3	processed_transcript	0.000158582	14.2675
PRR11	protein_coding	0.000152571	14.3402
NUSAP1	protein_coding	0.000134974	14.571
PLK1	protein_coding	0.00013484	14.5729
DLGAP5	protein_coding	0.000132307	14.6086
AC064836.3	processed_pseudogene	0.00011977	14.7963
ASPM	protein_coding	0.000119561	14.7996
KIF18A	protein_coding	0.000112395	14.9162
CCNB1	protein_coding	9.73341e-05	15.1877
CDC20	protein_coding	9.73341e-05	15.1877
TPX2	protein_coding	8.24675e-05	15.5009
FAM64A	protein_coding	7.75283e-05	15.6176
AURKA	protein_coding	6.97654e-05	15.8172
RP11-65E22.2	processed_pseudogene	4.88276e-05	16.4931
RP11-457D20.1	processed_pseudogene	4.63684e-05	16.5911
TROAP	protein_coding	4.50838e-05	16.6444
DHX34	protein_coding	4.1304e-05	16.8105
AC004552.1	miRNA	2.15555e-05	18.0467
RAI1	protein_coding	2.10658e-05	18.0904
