# Supplementary material for: Full-length single-cell RNA-seq applied to a viral human cancer: applications to HPV expression and splicing analysis in HeLa S3 cells
Source: Gigascience. 2015 Nov 5;4:51. doi: 10.1186/s13742-015-0091-4 (PMC4635585; doi:10.1186/s13742-015-0091-4)
Supplement: Additional file 4: Table S7. — The Reactome results of defined co-expression modules. (XLSX 40 kb) [file 13742_2015_91_MOESM4_ESM.xlsx]

## Sheet: Sheet1
Supplementary Table 7. The Reactome results of defined co-expression modules
Module	Gene_num_module	Gene_set	Description	Gene_num	p-value	FDR_q-value	Genes
black	261	REACTOME_CELL_CYCLE_MITOTIC	Genes involved in Cell Cycle, Mitotic	13	1.53e-09	1.03e-06	CDC20,UBE2D1,CCNB1,MAD2L1,PTTG1,CCNA2,AURKA,KIF18A,DYNLL1,CCNB2,INCENP,NUF2,CCND1
black	261	REACTOME_CELL_CYCLE	Genes involved in Cell Cycle	13	3.29e-08	1.11e-05	CDC20,UBE2D1,CCNB1,MAD2L1,PTTG1,CCNA2,AURKA,KIF18A,DYNLL1,CCNB2,INCENP,NUF2,CCND1
black	261	REACTOME_REGULATION_OF_MITOTIC_CELL_CYCLE	Genes involved in Regulation of mitotic cell cycle	7	7.73e-08	1.74e-05	CDC20,UBE2D1,CCNB1,MAD2L1,PTTG1,CCNA2,AURKA
black	261	REACTOME_IMMUNE_SYSTEM	Genes involved in Immune System	16	2.43e-06	0.000409	CDC20,UBE2D1,KIF18A,DYNLL1,IFNAR1,IFI6,IFI27,IFI35,CALM3,PIK3CA,NUPL2,ITGB5,FBXO2,OTUD5,HMGB1,CNPY3
black	261	REACTOME_THROMBIN_SIGNALLING_THROUGH_PROTEINASE_ACTIVATED_RECEPTORS_PARS	Genes involved in Thrombin signalling through proteinase activated receptors (PARs)	4	9.89e-06	0.00133	GNG5,GNG12,GNA15,ARRB2
black	261	REACTOME_APC_C_CDC20_MEDIATED_DEGRADATION_OF_MITOTIC_PROTEINS	Genes involved in APC/C:Cdc20 mediated degradation of mitotic proteins	5	1.48e-05	0.00166	CDC20,UBE2D1,CCNB1,MAD2L1,PTTG1
black	261	REACTOME_CYCLIN_A_B1_ASSOCIATED_EVENTS_DURING_G2_M_TRANSITION	Genes involved in Cyclin A/B1 associated events during G2/M transition	3	3.2e-05	0.00292	CCNB1,CCNA2,CCNB2
black	261	REACTOME_MITOTIC_PROMETAPHASE	Genes involved in Mitotic Prometaphase	5	3.47e-05	0.00292	CDC20,MAD2L1,KIF18A,INCENP,NUF2
black	261	REACTOME_THROMBOXANE_SIGNALLING_THROUGH_TP_RECEPTOR	Genes involved in Thromboxane signalling through TP receptor	3	0.000121	0.00785	GNG5,GNG12,GNA15
black	261	REACTOME_INHIBITION_OF_THE_PROTEOLYTIC_ACTIVITY_OF_APC_C_REQUIRED_FOR_THE_ONSET_OF_ANAPHASE_BY_MITOTIC_SPINDLE_CHECKPOINT_COMPONENTS	Genes involved in Inhibition of the proteolytic activity of APC/C required for the onset of anaphase by mitotic spindle checkpoint components	3	0.000138	0.00785	CDC20,UBE2D1,MAD2L1
black	261	REACTOME_ADP_SIGNALLING_THROUGH_P2RY1	Genes involved in ADP signalling through P2Y purinoceptor 1	3	0.000157	0.00785	GNG5,GNG12,GNA15
black	261	REACTOME_INTERFERON_ALPHA_BETA_SIGNALING	Genes involved in Interferon alpha/beta signaling	4	0.000157	0.00785	IFNAR1,IFI6,IFI27,IFI35
black	261	REACTOME_DNA_REPLICATION	Genes involved in DNA Replication	6	0.000171	0.00785	CDC20,MAD2L1,CCNA2,KIF18A,INCENP,NUF2
black	261	REACTOME_HEMOSTASIS	Genes involved in Hemostasis	9	0.000172	0.00785	KIF18A,CALM3,PIK3CA,GNG5,GNG12,GNA15,ARRB2,HIST1H3D,RAD51C
black	261	REACTOME_APC_C_CDC20_MEDIATED_DEGRADATION_OF_CYCLIN_B	Genes involved in APC/C:Cdc20 mediated degradation of Cyclin B	3	0.000177	0.00785	CDC20,UBE2D1,CCNB1
black	261	REACTOME_CELL_CYCLE_CHECKPOINTS	Genes involved in Cell Cycle Checkpoints	5	0.000186	0.00785	CDC20,UBE2D1,CCNB1,MAD2L1,CCNB2
black	261	REACTOME_APC_CDC20_MEDIATED_DEGRADATION_OF_NEK2A	Genes involved in APC-Cdc20 mediated degradation of Nek2A	3	0.000221	0.00877	CDC20,UBE2D1,MAD2L1
black	261	REACTOME_APC_C_CDH1_MEDIATED_DEGRADATION_OF_CDC20_AND_OTHER_APC_C_CDH1_TARGETED_PROTEINS_IN_LATE_MITOSIS_EARLY_G1	Genes involved in APC/C:Cdh1 mediated degradation of Cdc20 and other APC/C:Cdh1 targeted proteins in late mitosis/early G1	4	0.000248	0.00929	CDC20,UBE2D1,PTTG1,AURKA
black	261	REACTOME_PLATELET_ACTIVATION_SIGNALING_AND_AGGREGATION	Genes involved in Platelet activation, signaling and aggregation	6	0.000263	0.00933	CALM3,PIK3CA,GNG5,GNG12,GNA15,ARRB2
black	261	REACTOME_ACTIVATION_OF_KAINATE_RECEPTORS_UPON_GLUTAMATE_BINDING	Genes involved in Activation of Kainate Receptors upon glutamate binding	3	0.000301	0.00965	CALM3,GNG5,GNG12
black	261	REACTOME_SIGNAL_AMPLIFICATION	Genes involved in Signal amplification	3	0.000301	0.00965	GNG5,GNG12,GNA15
black	261	REACTOME_TRANSMEMBRANE_TRANSPORT_OF_SMALL_MOLECULES	Genes involved in Transmembrane transport of small molecules	8	0.000387	0.0114	NUPL2,GNG5,GNG12,MIP,ATP6V0D1,ATP6V1A,SLC15A4,SLC22A1
black	261	REACTOME_MITOTIC_G2_G2_M_PHASES	Genes involved in Mitotic G2-G2/M phases	4	0.00039	0.0114	CCNB1,CCNA2,DYNLL1,CCNB2
black	261	REACTOME_INTERFERON_SIGNALING	Genes involved in Interferon Signaling	5	0.000584	0.0164	IFNAR1,IFI6,IFI27,IFI35,NUPL2
black	261	REACTOME_MITOTIC_M_M_G1_PHASES	Genes involved in Mitotic M-M/G1 phases	5	0.000833	0.0225	CDC20,MAD2L1,KIF18A,INCENP,NUF2
black	261	REACTOME_SIGNALING_BY_NOTCH	Genes involved in Signaling by NOTCH	4	0.000964	0.025	CCND1,ARRB2,DNER,HDAC6
black	261	REACTOME_CYTOKINE_SIGNALING_IN_IMMUNE_SYSTEM	Genes involved in Cytokine Signaling in Immune system	6	0.00103	0.0258	IFNAR1,IFI6,IFI27,IFI35,PIK3CA,NUPL2
black	261	REACTOME_AQUAPORIN_MEDIATED_TRANSPORT	Genes involved in Aquaporin-mediated transport	3	0.00131	0.0315	GNG5,GNG12,MIP
black	261	REACTOME_CELL_CELL_COMMUNICATION	Genes involved in Cell-Cell communication	4	0.00169	0.0394	PIK3CA,CLDN1,CDH10,ILK
black	261	REACTOME_TRANSCRIPTION	Genes involved in Transcription	5	0.00201	0.0452	HIST1H3D,POLR2J,PAPOLA,GTF2A2,POLR3H
black	261	REACTOME_ADAPTIVE_IMMUNE_SYSTEM	Genes involved in Adaptive Immune System	8	0.00212	0.0461	CDC20,UBE2D1,KIF18A,DYNLL1,CALM3,PIK3CA,ITGB5,FBXO2
blue	1296	REACTOME_METABOLISM_OF_PROTEINS	Genes involved in Metabolism of proteins	102	4.64e-70	3.13e-67	RPS27A,RPS27,RPS6,FAU,RPSA,RPS3A,RPS7,RPS8,RPS9,RPS12,RPS13,RPS14,RPS16,RPS17,RPS18,RPS19,RPS20,RPS21,RPS23,RPS24,RPS25,RPS26,RPS29,RPL35,RPL13A,RPL23AP2,RPL10A,RPL5,RPL6,RPL7,RPL7A,RPL8,RPL9,RPL10,RPL11,RPL12,RPL13,RPL18,RPL19,RPL21,RPL23A,RPL24,RPL27,RPL30,RPL27A,RPL29,RPL31,RPL34,RPL37,RPL37A,RPL38,RPL39,RPL41,RPLP0,RPLP1,RPLP2,RPL14,PABPC1,EIF4A2,ETF1,SEC61B,SEC61G,SPCS1,SPCS2,SRP9,SRP14,SSR2…
blue	1296	REACTOME_TRANSLATION	Genes involved in Translation	74	3.19e-69	1.08e-66	RPS27A,RPS27,RPS6,FAU,RPSA,RPS3A,RPS7,RPS8,RPS9,RPS12,RPS13,RPS14,RPS16,RPS17,RPS18,RPS19,RPS20,RPS21,RPS23,RPS24,RPS25,RPS26,RPS29,RPL35,RPL13A,RPL23AP2,RPL10A,RPL5,RPL6,RPL7,RPL7A,RPL8,RPL9,RPL10,RPL11,RPL12,RPL13,RPL18,RPL19,RPL21,RPL23A,RPL24,RPL27,RPL30,RPL27A,RPL29,RPL31,RPL34,RPL37,RPL37A,RPL38,RPL39,RPL41,RPLP0,RPLP1,RPLP2,RPL14,PABPC1,EIF4A2,ETF1,SEC61B,SEC61G,SPCS1,SPCS2,SRP9,SRP14,SSR2…
blue	1296	REACTOME_METABOLISM_OF_RNA	Genes involved in Metabolism of RNA	84	1.58e-67	3.55e-65	RPS27A,RPS27,RPS6,FAU,RPSA,RPS3A,RPS7,RPS8,RPS9,RPS12,RPS13,RPS14,RPS16,RPS17,RPS18,RPS19,RPS20,RPS21,RPS23,RPS24,RPS25,RPS26,RPS29,RPL35,RPL13A,RPL23AP2,RPL10A,RPL5,RPL6,RPL7,RPL7A,RPL8,RPL9,RPL10,RPL11,RPL12,RPL13,RPL18,RPL19,RPL21,RPL23A,RPL24,RPL27,RPL30,RPL27A,RPL29,RPL31,RPL34,RPL37,RPL37A,RPL38,RPL39,RPL41,RPLP0,RPLP1,RPLP2,RPL14,PABPC1,EIF4A2,ETF1,PPP2R2A,UPF3A,PSMA4,PSMA5,PSMA6,PSMA7,PSM…
blue	1296	REACTOME_METABOLISM_OF_MRNA	Genes involved in Metabolism of mRNA	79	7.48e-67	1.26e-64	RPS27A,RPS27,RPS6,FAU,RPSA,RPS3A,RPS7,RPS8,RPS9,RPS12,RPS13,RPS14,RPS16,RPS17,RPS18,RPS19,RPS20,RPS21,RPS23,RPS24,RPS25,RPS26,RPS29,RPL35,RPL13A,RPL23AP2,RPL10A,RPL5,RPL6,RPL7,RPL7A,RPL8,RPL9,RPL10,RPL11,RPL12,RPL13,RPL18,RPL19,RPL21,RPL23A,RPL24,RPL27,RPL30,RPL27A,RPL29,RPL31,RPL34,RPL37,RPL37A,RPL38,RPL39,RPL41,RPLP0,RPLP1,RPLP2,RPL14,PABPC1,EIF4A2,ETF1,PPP2R2A,UPF3A,PSMA4,PSMA5,PSMA6,PSMA7,PSM…
blue	1296	REACTOME_SRP_DEPENDENT_COTRANSLATIONAL_PROTEIN_TARGETING_TO_MEMBRANE	Genes involved in SRP-dependent cotranslational protein targeting to membrane	65	1.03e-63	1.39e-61	RPS27A,RPS27,RPS6,FAU,RPSA,RPS3A,RPS7,RPS8,RPS9,RPS12,RPS13,RPS14,RPS16,RPS17,RPS18,RPS19,RPS20,RPS21,RPS23,RPS24,RPS25,RPS26,RPS29,RPL35,RPL13A,RPL23AP2,RPL10A,RPL5,RPL6,RPL7,RPL7A,RPL8,RPL9,RPL10,RPL11,RPL12,RPL13,RPL18,RPL19,RPL21,RPL23A,RPL24,RPL27,RPL30,RPL27A,RPL29,RPL31,RPL34,RPL37,RPL37A,RPL38,RPL39,RPL41,RPLP0,RPLP1,RPLP2,RPL14,SEC61B,SEC61G,SPCS1,SPCS2,SRP9,SRP14,SSR2,SSR4
blue	1296	REACTOME_INFLUENZA_VIRAL_RNA_TRANSCRIPTION_AND_REPLICATION	Genes involved in Influenza Viral RNA Transcription and Replication	62	3.9e-61	4.38e-59	RPS27A,RPS27,RPS6,FAU,RPSA,RPS3A,RPS7,RPS8,RPS9,RPS12,RPS13,RPS14,RPS16,RPS17,RPS18,RPS19,RPS20,RPS21,RPS23,RPS24,RPS25,RPS26,RPS29,RPL35,RPL13A,RPL23AP2,RPL10A,RPL5,RPL6,RPL7,RPL7A,RPL8,RPL9,RPL10,RPL11,RPL12,RPL13,RPL18,RPL19,RPL21,RPL23A,RPL24,RPL27,RPL30,RPL27A,RPL29,RPL31,RPL34,RPL37,RPL37A,RPL38,RPL39,RPL41,RPLP0,RPLP1,RPLP2,RPL14,POLR2K,POLR2L,POLR2G,GTF2F2,IPO5
blue	1296	REACTOME_3_UTR_MEDIATED_TRANSLATIONAL_REGULATION	Genes involved in 3' -UTR-mediated translational regulation	62	7.67e-60	7.38e-58	RPS27A,RPS27,RPS6,FAU,RPSA,RPS3A,RPS7,RPS8,RPS9,RPS12,RPS13,RPS14,RPS16,RPS17,RPS18,RPS19,RPS20,RPS21,RPS23,RPS24,RPS25,RPS26,RPS29,RPL35,RPL13A,RPL23AP2,RPL10A,RPL5,RPL6,RPL7,RPL7A,RPL8,RPL9,RPL10,RPL11,RPL12,RPL13,RPL18,RPL19,RPL21,RPL23A,RPL24,RPL27,RPL30,RPL27A,RPL29,RPL31,RPL34,RPL37,RPL37A,RPL38,RPL39,RPL41,RPLP0,RPLP1,RPLP2,RPL14,PABPC1,EIF4A2,EIF2S1,EIF3K,EIF3E
blue	1296	REACTOME_NONSENSE_MEDIATED_DECAY_ENHANCED_BY_THE_EXON_JUNCTION_COMPLEX	Genes involved in Nonsense Mediated Decay Enhanced by the Exon Junction Complex	61	2.2e-58	1.85e-56	RPS27A,RPS27,RPS6,FAU,RPSA,RPS3A,RPS7,RPS8,RPS9,RPS12,RPS13,RPS14,RPS16,RPS17,RPS18,RPS19,RPS20,RPS21,RPS23,RPS24,RPS25,RPS26,RPS29,RPL35,RPL13A,RPL23AP2,RPL10A,RPL5,RPL6,RPL7,RPL7A,RPL8,RPL9,RPL10,RPL11,RPL12,RPL13,RPL18,RPL19,RPL21,RPL23A,RPL24,RPL27,RPL30,RPL27A,RPL29,RPL31,RPL34,RPL37,RPL37A,RPL38,RPL39,RPL41,RPLP0,RPLP1,RPLP2,RPL14,PABPC1,ETF1,PPP2R2A,UPF3A
blue	1296	REACTOME_PEPTIDE_CHAIN_ELONGATION	Genes involved in Peptide chain elongation	58	3.1e-58	2.32e-56	RPS27A,RPS27,RPS6,FAU,RPSA,RPS3A,RPS7,RPS8,RPS9,RPS12,RPS13,RPS14,RPS16,RPS17,RPS18,RPS19,RPS20,RPS21,RPS23,RPS24,RPS25,RPS26,RPS29,RPL35,RPL13A,RPL23AP2,RPL10A,RPL5,RPL6,RPL7,RPL7A,RPL8,RPL9,RPL10,RPL11,RPL12,RPL13,RPL18,RPL19,RPL21,RPL23A,RPL24,RPL27,RPL30,RPL27A,RPL29,RPL31,RPL34,RPL37,RPL37A,RPL38,RPL39,RPL41,RPLP0,RPLP1,RPLP2,RPL14,EEF1A1
blue	1296	REACTOME_INFLUENZA_LIFE_CYCLE	Genes involved in Influenza Life Cycle	63	8.65e-57	5.83e-55	RPS27A,RPS27,RPS6,FAU,RPSA,RPS3A,RPS7,RPS8,RPS9,RPS12,RPS13,RPS14,RPS16,RPS17,RPS18,RPS19,RPS20,RPS21,RPS23,RPS24,RPS25,RPS26,RPS29,RPL35,RPL13A,RPL23AP2,RPL10A,RPL5,RPL6,RPL7,RPL7A,RPL8,RPL9,RPL10,RPL11,RPL12,RPL13,RPL18,RPL19,RPL21,RPL23A,RPL24,RPL27,RPL30,RPL27A,RPL29,RPL31,RPL34,RPL37,RPL37A,RPL38,RPL39,RPL41,RPLP0,RPLP1,RPLP2,RPL14,POLR2K,POLR2L,POLR2G,GTF2F2,IPO5,RAN
blue	1296	REACTOME_RESPIRATORY_ELECTRON_TRANSPORT_ATP_SYNTHESIS_BY_CHEMIOSMOTIC_COUPLING_AND_HEAT_PRODUCTION_BY_UNCOUPLING_PROTEINS_	Genes involved in Respiratory electron transport, ATP synthesis by chemiosmotic coupling, and heat production by uncoupling proteins.	38	5.44e-39	3.34e-37	CYCS,SDHB,SDHC,COX5B,COX6B1,COX6C,COX7B,COX7C,ETFA,ETFDH,UQCRQ,NDUFA1,NDUFA2,NDUFA3,NDUFA4,NDUFA6,NDUFA8,NDUFAB1,NDUFB1,NDUFB3,NDUFB4,NDUFB5,NDUFB6,NDUFB7,NDUFB9,NDUFS4,NDUFS6,NDUFS8,NDUFA12,UQCRC2,UQCRH,COX7A2L,COX5A,ATP5L,ATP5C1,ATP5F1,ATP5I,ATP5O
blue	1296	REACTOME_RESPIRATORY_ELECTRON_TRANSPORT	Genes involved in Respiratory electron transport	33	2.47e-35	1.39e-33	CYCS,SDHB,SDHC,COX5B,COX6B1,COX6C,COX7B,COX7C,ETFA,ETFDH,UQCRQ,NDUFA1,NDUFA2,NDUFA3,NDUFA4,NDUFA6,NDUFA8,NDUFAB1,NDUFB1,NDUFB3,NDUFB4,NDUFB5,NDUFB6,NDUFB7,NDUFB9,NDUFS4,NDUFS6,NDUFS8,NDUFA12,UQCRC2,UQCRH,COX7A2L,COX5A
blue	1296	REACTOME_TCA_CYCLE_AND_RESPIRATORY_ELECTRON_TRANSPORT	Genes involved in The citric acid (TCA) cycle and respiratory electron transport	39	2.11e-33	1.09e-31	CYCS,SDHB,SDHC,COX5B,COX6B1,COX6C,COX7B,COX7C,ETFA,ETFDH,UQCRQ,NDUFA1,NDUFA2,NDUFA3,NDUFA4,NDUFA6,NDUFA8,NDUFAB1,NDUFB1,NDUFB3,NDUFB4,NDUFB5,NDUFB6,NDUFB7,NDUFB9,NDUFS4,NDUFS6,NDUFS8,NDUFA12,UQCRC2,UQCRH,COX7A2L,COX5A,ATP5L,ATP5C1,ATP5F1,ATP5I,ATP5O,SUCLA2
blue	1296	REACTOME_ACTIVATION_OF_THE_MRNA_UPON_BINDING_OF_THE_CAP_BINDING_COMPLEX_AND_EIFS_AND_SUBSEQUENT_BINDING_TO_43S	Genes involved in Activation of the mRNA upon binding of the cap-binding complex and eIFs, and subsequent binding to 43S	28	6.59e-27	3.17e-25	RPS27A,RPS27,RPS6,FAU,RPSA,RPS3A,RPS7,RPS8,RPS9,RPS12,RPS13,RPS14,RPS16,RPS17,RPS18,RPS19,RPS20,RPS21,RPS23,RPS24,RPS25,RPS26,RPS29,PABPC1,EIF4A2,EIF2S1,EIF3K,EIF3E
blue	1296	REACTOME_FORMATION_OF_THE_TERNARY_COMPLEX_AND_SUBSEQUENTLY_THE_43S_COMPLEX	Genes involved in Formation of the ternary complex, and subsequently, the 43S complex	26	9e-26	4.04e-24	RPS27A,RPS27,RPS6,FAU,RPSA,RPS3A,RPS7,RPS8,RPS9,RPS12,RPS13,RPS14,RPS16,RPS17,RPS18,RPS19,RPS20,RPS21,RPS23,RPS24,RPS25,RPS26,RPS29,EIF2S1,EIF3K,EIF3E
blue	1296	REACTOME_CLASS_I_MHC_MEDIATED_ANTIGEN_PROCESSING_PRESENTATION	Genes involved in Class I MHC mediated antigen processing & presentation	33	1.05e-17	4.43e-16	RPS27A,SEC61B,SEC61G,PDIA3,SEC13,SEC31A,SAR1B,PSMA4,PSMA5,PSMA6,PSMA7,PSMB1,PSMB2,PSMB3,PSMB9,PSME2,TCEB1P3,TCEB1,TCEB2,SKP1,B2M,CDC26,UBE2D3,UBE2N,SOCS3,LRRC41,ANAPC13,UBE2Q1,UBE2V2,UBA3,UBE4A,PJA2,ERAP1
blue	1296	REACTOME_IMMUNE_SYSTEM	Genes involved in Immune System	63	3.86e-17	1.53e-15	RPS27A,EIF4A2,SEC61B,SEC61G,PDIA3,SEC13,SEC31A,SAR1B,PSMA4,PSMA5,PSMA6,PSMA7,PSMB1,PSMB2,PSMB3,PSMB9,PSME2,TCEB1P3,TCEB1,TCEB2,SKP1,B2M,CDC26,UBE2D3,UBE2N,SOCS3,LRRC41,ANAPC13,UBE2Q1,UBE2V2,UBA3,UBE4A,PJA2,ERAP1,RAC1,AP2S1,BCL10,CALM1,ITGB1,ICAM1,CTSA,ACTR1B,DCTN6,KLRC1,CD55,CFH,CD46,C4BPB,CAPZA2,TXN,HSP90B1,MAVS,TAX1BP1,TANK,DAK,IRAK4,TXNIP,LGALS3,FOS,PTPN1,SUMO1,MX1,EGR1
blue	1296	REACTOME_HIV_INFECTION	Genes involved in HIV Infection	27	1.18e-14	4.43e-13	RPS27A,PSMA4,PSMA5,PSMA6,PSMA7,PSMB1,PSMB2,PSMB3,PSMB9,PSME2,POLR2K,POLR2L,POLR2G,GTF2F2,RAN,TCEB1P3,TCEB1,TCEB2,SKP1,B2M,RAC1,AP2S1,SUPT16H,GTF2B,TAF9,PPIA,XRCC4
blue	1296	REACTOME_ADAPTIVE_IMMUNE_SYSTEM	Genes involved in Adaptive Immune System	43	1.54e-14	5.46e-13	RPS27A,SEC61B,SEC61G,PDIA3,SEC13,SEC31A,SAR1B,PSMA4,PSMA5,PSMA6,PSMA7,PSMB1,PSMB2,PSMB3,PSMB9,PSME2,TCEB1P3,TCEB1,TCEB2,SKP1,B2M,CDC26,UBE2D3,UBE2N,SOCS3,LRRC41,ANAPC13,UBE2Q1,UBE2V2,UBA3,UBE4A,PJA2,ERAP1,RAC1,AP2S1,BCL10,CALM1,ITGB1,ICAM1,CTSA,ACTR1B,DCTN6,KLRC1
blue	1296	REACTOME_ANTIGEN_PROCESSING_UBIQUITINATION_PROTEASOME_DEGRADATION	Genes involved in Antigen processing: Ubiquitination & Proteasome degradation	25	1.14e-12	3.83e-11	RPS27A,PSMA4,PSMA5,PSMA6,PSMA7,PSMB1,PSMB2,PSMB3,PSMB9,PSME2,TCEB1P3,TCEB1,TCEB2,SKP1,CDC26,UBE2D3,UBE2N,SOCS3,LRRC41,ANAPC13,UBE2Q1,UBE2V2,UBA3,UBE4A,PJA2
blue	1296	REACTOME_TRANSCRIPTION	Genes involved in Transcription	24	6.31e-12	2.02e-10	SNRPE,SNRPF,SNRPG,POLR2K,POLR2L,POLR2G,GTF2F2,TCEB1P3,TCEB1,TCEB2,SUPT16H,GTF2B,TAF9,SRSF7,CDC40,SRSF5,SLBP,H2AFZ,HIST1H2BK,H3F3A,H3F3B,SSB,SNAPC5,TFAM
blue	1296	REACTOME_MRNA_SPLICING	Genes involved in mRNA Splicing	18	7.46e-12	2.29e-10	LSM2,SNRPE,SNRPF,SNRPG,SNRPD2,POLR2K,POLR2L,POLR2G,GTF2F2,SRSF7,CDC40,SRSF5,SF3B14,DHX9,DNAJC8,PCBP1,SNRPA1,SNRPB2
blue	1296	REACTOME_ER_PHAGOSOME_PATHWAY	Genes involved in ER-Phagosome pathway	14	1.18e-11	3.44e-10	RPS27A,SEC61B,SEC61G,PDIA3,PSMA4,PSMA5,PSMA6,PSMA7,PSMB1,PSMB2,PSMB3,PSMB9,PSME2,B2M
blue	1296	REACTOME_HOST_INTERACTIONS_OF_HIV_FACTORS	Genes involved in Host Interactions of HIV factors	19	1.72e-11	4.84e-10	RPS27A,PSMA4,PSMA5,PSMA6,PSMA7,PSMB1,PSMB2,PSMB3,PSMB9,PSME2,RAN,TCEB1P3,TCEB1,TCEB2,SKP1,B2M,RAC1,AP2S1,PPIA
blue	1296	REACTOME_VIF_MEDIATED_DEGRADATION_OF_APOBEC3G	Genes involved in Vif-mediated degradation of APOBEC3G	13	1.98e-11	5.33e-10	RPS27A,PSMA4,PSMA5,PSMA6,PSMA7,PSMB1,PSMB2,PSMB3,PSMB9,PSME2,TCEB1P3,TCEB1,TCEB2
blue	1296	REACTOME_RNA_POL_II_TRANSCRIPTION	Genes involved in RNA Polymerase II Transcription	17	2.92e-11	7.57e-10	SNRPE,SNRPF,SNRPG,POLR2K,POLR2L,POLR2G,GTF2F2,TCEB1P3,TCEB1,TCEB2,SUPT16H,GTF2B,TAF9,SRSF7,CDC40,SRSF5,SLBP
blue	1296	REACTOME_PROCESSING_OF_CAPPED_INTRON_CONTAINING_PRE_MRNA	Genes involved in Processing of Capped Intron-Containing Pre-mRNA	19	4.93e-11	1.23e-09	LSM2,SNRPE,SNRPF,SNRPG,SNRPD2,POLR2K,POLR2L,POLR2G,GTF2F2,SRSF7,CDC40,SRSF5,SLBP,SF3B14,DHX9,DNAJC8,PCBP1,SNRPA1,SNRPB2
blue	1296	REACTOME_ANTIGEN_PROCESSING_CROSS_PRESENTATION	Genes involved in Antigen processing-Cross presentation	14	2.73e-10	6.57e-09	RPS27A,SEC61B,SEC61G,PDIA3,PSMA4,PSMA5,PSMA6,PSMA7,PSMB1,PSMB2,PSMB3,PSMB9,PSME2,B2M
blue	1296	REACTOME_DESTABILIZATION_OF_MRNA_BY_AUF1_HNRNP_D0	Genes involved in Destabilization of mRNA by AUF1 (hnRNP D0)	12	4.13e-10	9.59e-09	RPS27A,PABPC1,PSMA4,PSMA5,PSMA6,PSMA7,PSMB1,PSMB2,PSMB3,PSMB9,PSME2,HSPB1
blue	1296	REACTOME_MRNA_PROCESSING	Genes involved in mRNA Processing	19	5.66e-10	1.27e-08	LSM2,SNRPE,SNRPF,SNRPG,SNRPD2,POLR2K,POLR2L,POLR2G,GTF2F2,SRSF7,CDC40,SRSF5,SLBP,SF3B14,DHX9,DNAJC8,PCBP1,SNRPA1,SNRPB2
blue	1296	REACTOME_MRNA_SPLICING_MINOR_PATHWAY	Genes involved in mRNA Splicing - Minor Pathway	11	9.18e-10	1.99e-08	LSM2,SNRPE,SNRPF,SNRPG,SNRPD2,POLR2K,POLR2L,POLR2G,GTF2F2,SRSF7,SF3B14
blue	1296	REACTOME_REGULATION_OF_MRNA_STABILITY_BY_PROTEINS_THAT_BIND_AU_RICH_ELEMENTS	Genes involved in Regulation of mRNA Stability by Proteins that Bind AU-rich Elements	14	1.09e-09	2.29e-08	RPS27A,PABPC1,PSMA4,PSMA5,PSMA6,PSMA7,PSMB1,PSMB2,PSMB3,PSMB9,PSME2,HSPB1,EXOSC8,EXOSC1
blue	1296	REACTOME_SCF_BETA_TRCP_MEDIATED_DEGRADATION_OF_EMI1	Genes involved in SCF-beta-TrCP mediated degradation of Emi1	11	3.87e-09	7.89e-08	RPS27A,PSMA4,PSMA5,PSMA6,PSMA7,PSMB1,PSMB2,PSMB3,PSMB9,PSME2,SKP1
blue	1296	REACTOME_ACTIVATION_OF_NF_KAPPAB_IN_B_CELLS	Genes involved in Activation of NF-kappaB in B Cells	12	4.17e-09	8.26e-08	RPS27A,PSMA4,PSMA5,PSMA6,PSMA7,PSMB1,PSMB2,PSMB3,PSMB9,PSME2,SKP1,BCL10
blue	1296	REACTOME_ASPARAGINE_N_LINKED_GLYCOSYLATION	Genes involved in Asparagine N-linked glycosylation	13	6.9e-09	1.33e-07	PDIA3,SEC13,SEC31A,SAR1B,EDEM2,EDEM3,MLEC,GNPNAT1,DPAGT1,ALG14,ALG6,LMAN1,DAD1
blue	1296	REACTOME_CELL_CYCLE_MITOTIC	Genes involved in Cell Cycle, Mitotic	25	1.02e-08	1.92e-07	RPS27A,RPS27,SEC13,PPP2R2A,PSMA4,PSMA5,PSMA6,PSMA7,PSMB1,PSMB2,PSMB3,PSMB9,PSME2,SKP1,CDC26,TYMS,DHFR,RFC4,CKAP5,CENPH,ZW10,TUBG1,CETN2,HAUS2,CENPJ
blue	1296	REACTOME_SCFSKP2_MEDIATED_DEGRADATION_OF_P27_P21	Genes involved in SCF(Skp2)-mediated degradation of p27/p21	11	1.1e-08	2.01e-07	RPS27A,PSMA4,PSMA5,PSMA6,PSMA7,PSMB1,PSMB2,PSMB3,PSMB9,PSME2,SKP1
blue	1296	REACTOME_CDK_MEDIATED_PHOSPHORYLATION_AND_REMOVAL_OF_CDC6	Genes involved in CDK-mediated phosphorylation and removal of Cdc6	10	2.83e-08	5.03e-07	RPS27A,PSMA4,PSMA5,PSMA6,PSMA7,PSMB1,PSMB2,PSMB3,PSMB9,PSME2
blue	1296	REACTOME_CELL_CYCLE	Genes involved in Cell Cycle	28	3.2e-08	5.53e-07	RPS27A,RPS27,SEC13,PPP2R2A,PSMA4,PSMA5,PSMA6,PSMA7,PSMB1,PSMB2,PSMB3,PSMB9,PSME2,SKP1,CDC26,H2AFZ,HIST1H2BK,TYMS,DHFR,RFC4,CKAP5,CENPH,ZW10,TUBG1,CETN2,HAUS2,CENPJ,NHP2
blue	1296	REACTOME_AUTODEGRADATION_OF_CDH1_BY_CDH1_APC_C	Genes involved in Autodegradation of Cdh1 by Cdh1:APC/C	11	4.78e-08	8.05e-07	RPS27A,PSMA4,PSMA5,PSMA6,PSMA7,PSMB1,PSMB2,PSMB3,PSMB9,PSME2,CDC26
blue	1296	REACTOME_AUTODEGRADATION_OF_THE_E3_UBIQUITIN_LIGASE_COP1	Genes involved in Autodegradation of the E3 ubiquitin ligase COP1	10	5.25e-08	8.42e-07	RPS27A,PSMA4,PSMA5,PSMA6,PSMA7,PSMB1,PSMB2,PSMB3,PSMB9,PSME2
blue	1296	REACTOME_P53_INDEPENDENT_G1_S_DNA_DAMAGE_CHECKPOINT	Genes involved in p53-Independent G1/S DNA damage checkpoint	10	5.25e-08	8.42e-07	RPS27A,PSMA4,PSMA5,PSMA6,PSMA7,PSMB1,PSMB2,PSMB3,PSMB9,PSME2
blue	1296	REACTOME_CYCLIN_E_ASSOCIATED_EVENTS_DURING_G1_S_TRANSITION_	Genes involved in Cyclin E associated events during G1/S transition	11	5.65e-08	8.66e-07	RPS27A,PSMA4,PSMA5,PSMA6,PSMA7,PSMB1,PSMB2,PSMB3,PSMB9,PSME2,SKP1
blue	1296	REACTOME_SIGNALING_BY_WNT	Genes involved in Signaling by Wnt	11	5.65e-08	8.66e-07	RPS27A,PSMA4,PSMA5,PSMA6,PSMA7,PSMB1,PSMB2,PSMB3,PSMB9,PSME2,SKP1
blue	1296	REACTOME_REGULATION_OF_MITOTIC_CELL_CYCLE	Genes involved in Regulation of mitotic cell cycle	12	1.14e-07	1.71e-06	RPS27A,PSMA4,PSMA5,PSMA6,PSMA7,PSMB1,PSMB2,PSMB3,PSMB9,PSME2,SKP1,CDC26
blue	1296	REACTOME_CDT1_ASSOCIATION_WITH_THE_CDC6_ORC_ORIGIN_COMPLEX	Genes involved in CDT1 association with the CDC6:ORC:origin complex	10	1.34e-07	1.96e-06	RPS27A,PSMA4,PSMA5,PSMA6,PSMA7,PSMB1,PSMB2,PSMB3,PSMB9,PSME2
blue	1296	REACTOME_ELONGATION_ARREST_AND_RECOVERY	Genes involved in Elongation arrest and recovery	8	1.54e-07	2.21e-06	POLR2K,POLR2L,POLR2G,GTF2F2,TCEB1P3,TCEB1,TCEB2,SUPT16H
blue	1296	REACTOME_P53_DEPENDENT_G1_DNA_DAMAGE_RESPONSE	Genes involved in p53-Dependent G1 DNA Damage Response	10	1.59e-07	2.24e-06	RPS27A,PSMA4,PSMA5,PSMA6,PSMA7,PSMB1,PSMB2,PSMB3,PSMB9,PSME2
blue	1296	REACTOME_APC_C_CDH1_MEDIATED_DEGRADATION_OF_CDC20_AND_OTHER_APC_C_CDH1_TARGETED_PROTEINS_IN_LATE_MITOSIS_EARLY_G1	Genes involved in APC/C:Cdh1 mediated degradation of Cdc20 and other APC/C:Cdh1 targeted proteins in late mitosis/early G1	11	1.68e-07	2.32e-06	RPS27A,PSMA4,PSMA5,PSMA6,PSMA7,PSMB1,PSMB2,PSMB3,PSMB9,PSME2,CDC26
blue	1296	REACTOME_REGULATION_OF_APOPTOSIS	Genes involved in Regulation of Apoptosis	10	1.89e-07	2.55e-06	RPS27A,PSMA4,PSMA5,PSMA6,PSMA7,PSMB1,PSMB2,PSMB3,PSMB9,PSME2
blue	1296	REACTOME_APC_C_CDC20_MEDIATED_DEGRADATION_OF_MITOTIC_PROTEINS	Genes involved in APC/C:Cdc20 mediated degradation of mitotic proteins	11	1.95e-07	2.57e-06	RPS27A,PSMA4,PSMA5,PSMA6,PSMA7,PSMB1,PSMB2,PSMB3,PSMB9,PSME2,CDC26
blue	1296	REACTOME_HIV_LIFE_CYCLE	Genes involved in HIV Life Cycle	14	1.99e-07	2.58e-06	RPS27A,POLR2K,POLR2L,POLR2G,GTF2F2,RAN,TCEB1P3,TCEB1,TCEB2,SUPT16H,GTF2B,TAF9,PPIA,XRCC4
blue	1296	REACTOME_RNA_POL_II_PRE_TRANSCRIPTION_EVENTS	Genes involved in RNA Polymerase II Pre-transcription Events	10	3.1e-07	3.94e-06	POLR2K,POLR2L,POLR2G,GTF2F2,TCEB1P3,TCEB1,TCEB2,SUPT16H,GTF2B,TAF9
blue	1296	REACTOME_G1_S_TRANSITION	Genes involved in G1/S Transition	13	3.56e-07	4.42e-06	RPS27A,PSMA4,PSMA5,PSMA6,PSMA7,PSMB1,PSMB2,PSMB3,PSMB9,PSME2,SKP1,TYMS,DHFR
blue	1296	REACTOME_CROSS_PRESENTATION_OF_SOLUBLE_EXOGENOUS_ANTIGENS_ENDOSOMES	Genes involved in Cross-presentation of soluble exogenous antigens (endosomes)	9	3.68e-07	4.42e-06	PSMA4,PSMA5,PSMA6,PSMA7,PSMB1,PSMB2,PSMB3,PSMB9,PSME2
blue	1296	REACTOME_DEADENYLATION_DEPENDENT_MRNA_DECAY	Genes involved in Deadenylation-dependent mRNA decay	9	3.68e-07	4.42e-06	PABPC1,EIF4A2,LSM2,EXOSC8,EXOSC1,LSM4,LSM1,LSM3,CNOT8
blue	1296	REACTOME_REGULATION_OF_ORNITHINE_DECARBOXYLASE_ODC	Genes involved in Regulation of ornithine decarboxylase (ODC)	9	4.42e-07	5.23e-06	PSMA4,PSMA5,PSMA6,PSMA7,PSMB1,PSMB2,PSMB3,PSMB9,PSME2
blue	1296	REACTOME_DOWNSTREAM_SIGNALING_EVENTS_OF_B_CELL_RECEPTOR_BCR	Genes involved in Downstream Signaling Events Of B Cell Receptor (BCR)	12	4.99e-07	5.8e-06	RPS27A,PSMA4,PSMA5,PSMA6,PSMA7,PSMB1,PSMB2,PSMB3,PSMB9,PSME2,SKP1,BCL10
blue	1296	REACTOME_ASSEMBLY_OF_THE_PRE_REPLICATIVE_COMPLEX	Genes involved in Assembly of the pre-replicative complex	10	5.73e-07	6.55e-06	RPS27A,PSMA4,PSMA5,PSMA6,PSMA7,PSMB1,PSMB2,PSMB3,PSMB9,PSME2
blue	1296	REACTOME_MITOTIC_G1_G1_S_PHASES	Genes involved in Mitotic G1-G1/S phases	14	6.2e-07	6.96e-06	RPS27A,PPP2R2A,PSMA4,PSMA5,PSMA6,PSMA7,PSMB1,PSMB2,PSMB3,PSMB9,PSME2,SKP1,TYMS,DHFR
blue	1296	REACTOME_ORC1_REMOVAL_FROM_CHROMATIN	Genes involved in Orc1 removal from chromatin	10	7.66e-07	8.47e-06	RPS27A,PSMA4,PSMA5,PSMA6,PSMA7,PSMB1,PSMB2,PSMB3,PSMB9,PSME2
blue	1296	REACTOME_OXYGEN_DEPENDENT_PROLINE_HYDROXYLATION_OF_HYPOXIA_INDUCIBLE_FACTOR_ALPHA	Genes involved in Oxygen-dependent Proline Hydroxylation of Hypoxia-inducible Factor Alpha	6	8.81e-07	9.58e-06	RPS27A,TCEB1P3,TCEB1,TCEB2,UBE2D3,EPAS1
blue	1296	REACTOME_LATE_PHASE_OF_HIV_LIFE_CYCLE	Genes involved in Late Phase of HIV Life Cycle	12	1.07e-06	1.14e-05	RPS27A,POLR2K,POLR2L,POLR2G,GTF2F2,RAN,TCEB1P3,TCEB1,TCEB2,SUPT16H,GTF2B,TAF9
blue	1296	REACTOME_POST_TRANSLATIONAL_PROTEIN_MODIFICATION	Genes involved in Post-translational protein modification	16	1.2e-06	1.26e-05	PDIA3,SEC13,SEC31A,SAR1B,EDEM2,EDEM3,MLEC,GNPNAT1,DPAGT1,ALG14,ALG6,LMAN1,DAD1,PIGF,PIGH,PIGK
blue	1296	REACTOME_SIGNALING_BY_THE_B_CELL_RECEPTOR_BCR	Genes involved in Signaling by the B Cell Receptor (BCR)	13	1.39e-06	1.44e-05	RPS27A,PSMA4,PSMA5,PSMA6,PSMA7,PSMB1,PSMB2,PSMB3,PSMB9,PSME2,SKP1,BCL10,CALM1
blue	1296	REACTOME_APOPTOSIS	Genes involved in Apoptosis	14	1.58e-06	1.59e-05	RPS27A,PSMA4,PSMA5,PSMA6,PSMA7,PSMB1,PSMB2,PSMB3,PSMB9,PSME2,CYCS,VIM,ACIN1,CFLAR
blue	1296	REACTOME_DNA_REPLICATION	Genes involved in DNA Replication	16	1.58e-06	1.59e-05	RPS27A,RPS27,SEC13,PSMA4,PSMA5,PSMA6,PSMA7,PSMB1,PSMB2,PSMB3,PSMB9,PSME2,RFC4,CKAP5,CENPH,ZW10
blue	1296	REACTOME_S_PHASE	Genes involved in S Phase	12	1.77e-06	1.75e-05	RPS27A,PSMA4,PSMA5,PSMA6,PSMA7,PSMB1,PSMB2,PSMB3,PSMB9,PSME2,SKP1,RFC4
blue	1296	REACTOME_MITOTIC_M_M_G1_PHASES	Genes involved in Mitotic M-M/G1 phases	15	1.89e-06	1.85e-05	RPS27A,RPS27,SEC13,PSMA4,PSMA5,PSMA6,PSMA7,PSMB1,PSMB2,PSMB3,PSMB9,PSME2,CKAP5,CENPH,ZW10
blue	1296	REACTOME_SYNTHESIS_OF_DNA	Genes involved in Synthesis of DNA	11	2.09e-06	2.02e-05	RPS27A,PSMA4,PSMA5,PSMA6,PSMA7,PSMB1,PSMB2,PSMB3,PSMB9,PSME2,RFC4
blue	1296	REACTOME_ANTIGEN_PRESENTATION_FOLDING_ASSEMBLY_AND_PEPTIDE_LOADING_OF_CLASS_I_MHC	Genes involved in Antigen Presentation: Folding, assembly and peptide loading of class I MHC	6	2.45e-06	2.32e-05	PDIA3,SEC13,SEC31A,SAR1B,B2M,ERAP1
blue	1296	REACTOME_FORMATION_OF_RNA_POL_II_ELONGATION_COMPLEX_	Genes involved in Formation of RNA Pol II elongation complex	8	2.52e-06	2.36e-05	POLR2K,POLR2L,POLR2G,GTF2F2,TCEB1P3,TCEB1,TCEB2,SUPT16H
blue	1296	REACTOME_M_G1_TRANSITION	Genes involved in M/G1 Transition	10	4.53e-06	4.18e-05	RPS27A,PSMA4,PSMA5,PSMA6,PSMA7,PSMB1,PSMB2,PSMB3,PSMB9,PSME2
blue	1296	REACTOME_CELL_CYCLE_CHECKPOINTS	Genes involved in Cell Cycle Checkpoints	12	6.86e-06	6.25e-05	RPS27A,PSMA4,PSMA5,PSMA6,PSMA7,PSMB1,PSMB2,PSMB3,PSMB9,PSME2,CDC26,RFC4
blue	1296	REACTOME_REGULATION_OF_HYPOXIA_INDUCIBLE_FACTOR_HIF_BY_OXYGEN	Genes involved in Regulation of Hypoxia-inducible Factor (HIF) by Oxygen	6	7.47e-06	6.71e-05	RPS27A,TCEB1P3,TCEB1,TCEB2,UBE2D3,EPAS1
blue	1296	REACTOME_MEMBRANE_TRAFFICKING	Genes involved in Membrane Trafficking	12	1.03e-05	9.14e-05	RPS27A,SEC13,SEC31A,SAR1B,STAM,CHMP2B,CHMP5,GNS,VAMP8,AP3S1,SNAPIN,YIPF6
blue	1296	REACTOME_FORMATION_OF_ATP_BY_CHEMIOSMOTIC_COUPLING	Genes involved in Formation of ATP by chemiosmotic coupling	5	1.08e-05	9.45e-05	ATP5L,ATP5C1,ATP5F1,ATP5I,ATP5O
blue	1296	REACTOME_METABOLISM_OF_AMINO_ACIDS_AND_DERIVATIVES	Genes involved in Metabolism of amino acids and derivatives	15	1.19e-05	0.000103	PSMA4,PSMA5,PSMA6,PSMA7,PSMB1,PSMB2,PSMB3,PSMB9,PSME2,ACAT1,GLUL,PSPH,SAT1,KYNU,SLC6A8
blue	1296	REACTOME_SEMA4D_INDUCED_CELL_MIGRATION_AND_GROWTH_CONE_COLLAPSE	Genes involved in Sema4D induced cell migration and growth-cone collapse	6	1.21e-05	0.000103	RAC1,MYL12B,MYL8P,MYL6,RHOB,RHOC
blue	1296	REACTOME_INNATE_IMMUNE_SYSTEM	Genes involved in Innate Immune System	18	1.34e-05	0.000113	RPS27A,UBE2D3,UBE2N,CD55,CFH,CD46,C4BPB,CAPZA2,TXN,HSP90B1,MAVS,TAX1BP1,TANK,DAK,IRAK4,TXNIP,LGALS3,FOS
blue	1296	REACTOME_CLEAVAGE_OF_GROWING_TRANSCRIPT_IN_THE_TERMINATION_REGION_	Genes involved in Cleavage of Growing Transcript in the Termination Region	7	2.31e-05	0.000192	SNRPE,SNRPF,SNRPG,SRSF7,CDC40,SRSF5,SLBP
blue	1296	REACTOME_SEMA4D_IN_SEMAPHORIN_SIGNALING	Genes involved in Sema4D in semaphorin signaling	6	3.4e-05	0.000279	RAC1,MYL12B,MYL8P,MYL6,RHOB,RHOC
blue	1296	REACTOME_SLBP_DEPENDENT_PROCESSING_OF_REPLICATION_DEPENDENT_HISTONE_PRE_MRNAS	Genes involved in SLBP Dependent Processing of Replication-Dependent Histone Pre-mRNAs	4	4.45e-05	0.000362	SNRPE,SNRPF,SNRPG,SLBP
blue	1296	REACTOME_SEMAPHORIN_INTERACTIONS	Genes involved in Semaphorin interactions	8	5.8e-05	0.000465	RAC1,ITGB1,MYL12B,MYL8P,MYL6,RHOB,RHOC,PLXND1
blue	1296	REACTOME_INSULIN_RECEPTOR_RECYCLING	Genes involved in Insulin receptor recycling	5	7.42e-05	0.000588	ATP6V1C1,ATP6V1E1,ATP6V0B,ATP6V0E1,ATP6V1G1
blue	1296	REACTOME_N_GLYCAN_TRIMMING_IN_THE_ER_AND_CALNEXIN_CALRETICULIN_CYCLE	Genes involved in N-glycan trimming in the ER and Calnexin/Calreticulin cycle	4	9.35e-05	0.000733	PDIA3,EDEM2,EDEM3,MLEC
blue	1296	REACTOME_SMOOTH_MUSCLE_CONTRACTION	Genes involved in Smooth Muscle Contraction	5	0.000113	0.000868	CALM1,MYL12B,MYL8P,MYL6,TPM2
blue	1296	REACTOME_TRANSFERRIN_ENDOCYTOSIS_AND_RECYCLING	Genes involved in Transferrin endocytosis and recycling	5	0.000113	0.000868	ATP6V1C1,ATP6V1E1,ATP6V0B,ATP6V0E1,ATP6V1G1
blue	1296	REACTOME_REGULATION_OF_COMPLEMENT_CASCADE	Genes involved in Regulation of Complement cascade	4	0.000129	0.000965	CD55,CFH,CD46,C4BPB
blue	1296	REACTOME_VIRAL_MESSENGER_RNA_SYNTHESIS	Genes involved in Viral Messenger RNA Synthesis	4	0.000129	0.000965	POLR2K,POLR2L,POLR2G,GTF2F2
blue	1296	REACTOME_MITOCHONDRIAL_PROTEIN_IMPORT	Genes involved in Mitochondrial Protein Import	7	0.000143	0.00106	COX17,DNAJC19,HSCB,TIMM8A,TOMM7,VDAC1,TOMM20
blue	1296	REACTOME_RNA_POL_II_TRANSCRIPTION_PRE_INITIATION_AND_PROMOTER_OPENING	Genes involved in RNA Polymerase II Transcription Pre-Initiation And Promoter Opening	6	0.000145	0.00106	POLR2K,POLR2L,POLR2G,GTF2F2,GTF2B,TAF9
blue	1296	REACTOME_AXON_GUIDANCE	Genes involved in Axon guidance	15	0.00016	0.00116	RAC1,AP2S1,ITGB1,MYL12B,MYL8P,MYL6,RHOB,RHOC,PLXND1,WASL,ABLIM3,DLG1,COL4A5,KIAA1598,PRNP
blue	1296	REACTOME_MRNA_DECAY_BY_5_TO_3_EXORIBONUCLEASE	Genes involved in mRNA Decay by 5' to 3' Exoribonuclease	4	0.000173	0.00124	LSM2,LSM4,LSM1,LSM3
blue	1296	REACTOME_MUSCLE_CONTRACTION	Genes involved in Muscle contraction	6	0.000352	0.0025	CALM1,VIM,MYL12B,MYL8P,MYL6,TPM2
blue	1296	REACTOME_DEVELOPMENTAL_BIOLOGY	Genes involved in Developmental Biology	19	0.000396	0.00278	RAC1,AP2S1,ITGB1,MYL12B,MYL8P,MYL6,RHOB,RHOC,PLXND1,WASL,ABLIM3,DLG1,COL4A5,KIAA1598,PRNP,CCNC,MED10,MED21,HES1
blue	1296	REACTOME_LATENT_INFECTION_OF_HOMO_SAPIENS_WITH_MYCOBACTERIUM_TUBERCULOSIS	Genes involved in Latent infection of Homo sapiens with Mycobacterium tuberculosis	5	0.000444	0.00309	ATP6V1C1,ATP6V1E1,ATP6V0B,ATP6V0E1,ATP6V1G1
blue	1296	REACTOME_HEMOSTASIS	Genes involved in Hemostasis	21	0.00046	0.00317	RAC1,CALM1,ITGB1,CAPZA2,PTPN1,PPIA,H3F3A,H3F3B,RHOB,CLU,LAMP2,TMSB4X,CD9,CD63,ATP1B1,ATP1B3,OLR1,CD58,ZFPM2,DOCK6,TFPI
blue	1296	REACTOME_METABOLISM_OF_NUCLEOTIDES	Genes involved in Metabolism of nucleotides	7	0.000552	0.00375	TXN,TYMS,UPP1,CDA,DGUOK,HPRT1,AK2
blue	1296	REACTOME_ENOS_ACTIVATION_AND_REGULATION	Genes involved in eNOS activation and regulation	4	0.000568	0.00383	CALM1,DHFR,WASL,PTS
cyan	283	REACTOME_CELL_CYCLE	Genes involved in Cell Cycle	18	1.05e-12	7.09e-10	POLA2,DNA2,FBXO5,ORC4,DBF4,KIF2C,BUB1B,PPP1CC,SKA1,CDK1,RRM2,UBE2C,HIST2H4B,HIST1H2BF,HIST2H2BE,HIST1H4C,HIST2H4A,HJURP
cyan	283	REACTOME_CELL_CYCLE_MITOTIC	Genes involved in Cell Cycle, Mitotic	12	3.49e-08	1.17e-05	POLA2,DNA2,FBXO5,ORC4,DBF4,KIF2C,BUB1B,PPP1CC,SKA1,CDK1,RRM2,UBE2C
cyan	283	REACTOME_TELOMERE_MAINTENANCE	Genes involved in Telomere Maintenance	7	5.2e-08	1.17e-05	POLA2,DNA2,HIST2H4B,HIST1H2BF,HIST2H2BE,HIST1H4C,HIST2H4A
cyan	283	REACTOME_CHROMOSOME_MAINTENANCE	Genes involved in Chromosome Maintenance	8	9.18e-08	1.24e-05	POLA2,DNA2,HIST2H4B,HIST1H2BF,HIST2H2BE,HIST1H4C,HIST2H4A,HJURP
cyan	283	REACTOME_RNA_POL_I_RNA_POL_III_AND_MITOCHONDRIAL_TRANSCRIPTION	Genes involved in RNA Polymerase I, RNA Polymerase III, and Mitochondrial Transcription	8	9.18e-08	1.24e-05	HIST2H4B,HIST1H2BF,HIST2H2BE,HIST1H4C,HIST2H4A,HIST2H3D,POLR3GL,MTERF
cyan	283	REACTOME_MEIOTIC_RECOMBINATION	Genes involved in Meiotic Recombination	7	1.35e-07	1.52e-05	HIST2H4B,HIST1H2BF,HIST2H2BE,HIST1H4C,HIST2H4A,HIST2H3D,MLH3
cyan	283	REACTOME_DNA_REPLICATION	Genes involved in DNA Replication	9	2.54e-07	2.45e-05	POLA2,DNA2,FBXO5,ORC4,DBF4,KIF2C,BUB1B,PPP1CC,SKA1
cyan	283	REACTOME_RNA_POL_I_PROMOTER_OPENING	Genes involved in RNA Polymerase I Promoter Opening	6	3.87e-07	3.26e-05	HIST2H4B,HIST1H2BF,HIST2H2BE,HIST1H4C,HIST2H4A,HIST2H3D
cyan	283	REACTOME_DEPOSITION_OF_NEW_CENPA_CONTAINING_NUCLEOSOMES_AT_THE_CENTROMERE	Genes involved in Deposition of New CENPA-containing Nucleosomes at the Centromere	6	4.68e-07	3.46e-05	HIST2H4B,HIST1H2BF,HIST2H2BE,HIST1H4C,HIST2H4A,HJURP
cyan	283	REACTOME_E2F_MEDIATED_REGULATION_OF_DNA_REPLICATION	Genes involved in E2F mediated regulation of DNA replication	5	5.14e-07	3.46e-05	POLA2,FBXO5,ORC4,CDK1,RRM2
cyan	283	REACTOME_MEIOSIS	Genes involved in Meiosis	7	1.05e-06	6.41e-05	HIST2H4B,HIST1H2BF,HIST2H2BE,HIST1H4C,HIST2H4A,HIST2H3D,MLH3
cyan	283	REACTOME_MITOTIC_M_M_G1_PHASES	Genes involved in Mitotic M-M/G1 phases	8	1.27e-06	7.12e-05	POLA2,FBXO5,ORC4,DBF4,KIF2C,BUB1B,PPP1CC,SKA1
cyan	283	REACTOME_AMYLOIDS	Genes involved in Amyloids	6	2.2e-06	0.000114	HIST2H4B,HIST1H2BF,HIST2H2BE,HIST1H4C,HIST2H4A,HIST2H3D
cyan	283	REACTOME_PACKAGING_OF_TELOMERE_ENDS	Genes involved in Packaging Of Telomere Ends	5	2.58e-06	0.000124	HIST2H4B,HIST1H2BF,HIST2H2BE,HIST1H4C,HIST2H4A
cyan	283	REACTOME_RNA_POL_I_TRANSCRIPTION	Genes involved in RNA Polymerase I Transcription	6	3.31e-06	0.000149	HIST2H4B,HIST1H2BF,HIST2H2BE,HIST1H4C,HIST2H4A,HIST2H3D
cyan	283	REACTOME_TRANSCRIPTION	Genes involved in Transcription	8	5.57e-06	0.000235	HIST2H4B,HIST1H2BF,HIST2H2BE,HIST1H4C,HIST2H4A,HIST2H3D,POLR3GL,MTERF
cyan	283	REACTOME_G1_S_TRANSITION	Genes involved in G1/S Transition	6	1.25e-05	0.000495	POLA2,FBXO5,ORC4,DBF4,CDK1,RRM2
cyan	283	REACTOME_MEIOTIC_SYNAPSIS	Genes involved in Meiotic Synapsis	5	2.07e-05	0.000775	HIST2H4B,HIST1H2BF,HIST2H2BE,HIST1H4C,HIST2H4A
cyan	283	REACTOME_CYTOKINE_SIGNALING_IN_IMMUNE_SYSTEM	Genes involved in Cytokine Signaling in Immune system	8	3.41e-05	0.00121	CDK1,IRF1,KRAS,NEDD4,YWHAZ,IL7R,NUP88,KPNA2
cyan	283	REACTOME_MITOTIC_G1_G1_S_PHASES	Genes involved in Mitotic G1-G1/S phases	6	3.91e-05	0.00132	POLA2,FBXO5,ORC4,DBF4,CDK1,RRM2
cyan	283	REACTOME_G1_S_SPECIFIC_TRANSCRIPTION	Genes involved in G1/S-Specific Transcription	3	8.28e-05	0.00266	FBXO5,CDK1,RRM2
cyan	283	REACTOME_IMMUNE_SYSTEM	Genes involved in Immune System	14	9.64e-05	0.00295	KIF2C,CDK1,UBE2C,IRF1,KRAS,NEDD4,YWHAZ,IL7R,NUP88,KPNA2,ORAI1,DCTN4,ASB7,TLR4
cyan	283	REACTOME_CELL_CYCLE_CHECKPOINTS	Genes involved in Cell Cycle Checkpoints	5	0.000258	0.00755	ORC4,DBF4,BUB1B,CDK1,UBE2C
cyan	283	REACTOME_FACTORS_INVOLVED_IN_MEGAKARYOCYTE_DEVELOPMENT_AND_PLATELET_PRODUCTION	Genes involved in Factors involved in megakaryocyte development and platelet production	5	0.000344	0.00938	KIF2C,HIST2H3D,IRF1,KIF9,AKAP1
cyan	283	REACTOME_METABOLISM_OF_LIPIDS_AND_LIPOPROTEINS	Genes involved in Metabolism of lipids and lipoproteins	9	0.000348	0.00938	PPP1CC,PPP1CA,CDK8,GPAM,PNPLA8,CDS2,PPARA,CGA,SLC27A5
cyan	283	REACTOME_ACTIVATION_OF_THE_PRE_REPLICATIVE_COMPLEX	Genes involved in Activation of the pre-replicative complex	3	0.000369	0.00956	POLA2,ORC4,DBF4
cyan	283	REACTOME_REGULATION_OF_MITOTIC_CELL_CYCLE	Genes involved in Regulation of mitotic cell cycle	4	0.000609	0.0152	FBXO5,BUB1B,CDK1,UBE2C
cyan	283	REACTOME_MITOTIC_PROMETAPHASE	Genes involved in Mitotic Prometaphase	4	0.000664	0.016	KIF2C,BUB1B,PPP1CC,SKA1
cyan	283	REACTOME_SIGNALING_BY_ERBB4	Genes involved in Signaling by ERBB4	4	0.000755	0.0175	CDK1,KRAS,NEDD4,NCSTN
cyan	283	REACTOME_E2F_ENABLED_INHIBITION_OF_PRE_REPLICATION_COMPLEX_FORMATION	Genes involved in E2F-enabled inhibition of pre-replication complex formation	2	0.000887	0.0193	ORC4,CDK1
cyan	283	REACTOME_RAF_MAP_KINASE_CASCADE	Genes involved in RAF/MAP kinase cascade	2	0.000887	0.0193	CDK1,KRAS
cyan	283	REACTOME_G2_M_CHECKPOINTS	Genes involved in G2/M Checkpoints	3	0.00111	0.0234	ORC4,DBF4,CDK1
cyan	283	REACTOME_HEMOSTASIS	Genes involved in Hemostasis	8	0.00133	0.0272	KIF2C,HIST2H3D,IRF1,KRAS,YWHAZ,ORAI1,KIF9,AKAP1
cyan	283	REACTOME_SIGNALING_BY_ILS	Genes involved in Signaling by Interleukins	4	0.00144	0.0285	CDK1,KRAS,YWHAZ,IL7R
cyan	283	REACTOME_HORMONE_SENSITIVE_LIPASE_HSL_MEDIATED_TRIACYLGLYCEROL_HYDROLYSIS	Genes involved in Hormone-sensitive lipase (HSL)-mediated triacylglycerol hydrolysis	2	0.00152	0.0294	PPP1CC,PPP1CA
cyan	283	REACTOME_SOS_MEDIATED_SIGNALLING	Genes involved in SOS-mediated signalling	2	0.00177	0.0332	CDK1,KRAS
cyan	283	REACTOME_PROCESSIVE_SYNTHESIS_ON_THE_LAGGING_STRAND	Genes involved in Processive synthesis on the lagging strand	2	0.00204	0.0344	POLA2,DNA2
cyan	283	REACTOME_SHC1_EVENTS_IN_EGFR_SIGNALING	Genes involved in SHC1 events in EGFR signaling	2	0.00204	0.0344	CDK1,KRAS
cyan	283	REACTOME_SHC_MEDIATED_SIGNALLING	Genes involved in SHC-mediated signalling	2	0.00204	0.0344	CDK1,KRAS
cyan	283	REACTOME_SIGNALLING_TO_P38_VIA_RIT_AND_RIN	Genes involved in Signalling to p38 via RIT and RIN	2	0.00204	0.0344	CDK1,KRAS
cyan	283	REACTOME_CHEMOKINE_RECEPTORS_BIND_CHEMOKINES	Genes involved in Chemokine receptors bind chemokines	3	0.0022	0.0362	IL8,CXCL1,CXCL2
cyan	283	REACTOME_ARMS_MEDIATED_ACTIVATION	Genes involved in ARMS-mediated activation	2	0.00263	0.0412	CDK1,KRAS
cyan	283	REACTOME_SHC_RELATED_EVENTS	Genes involved in SHC-related events	2	0.00263	0.0412	CDK1,KRAS
cyan	283	REACTOME_SIGNALING_BY_TGF_BETA_RECEPTOR_COMPLEX	Genes involved in Signaling by TGF-beta Receptor Complex	3	0.00293	0.0449	PPP1CC,PPP1CA,CDK8
cyan	283	REACTOME_NCAM_SIGNALING_FOR_NEURITE_OUT_GROWTH	Genes involved in NCAM signaling for neurite out-growth	3	0.00307	0.0459	CDK1,KRAS,SPTBN1
cyan	283	REACTOME_ADAPTIVE_IMMUNE_SYSTEM	Genes involved in Adaptive Immune System	8	0.00326	0.046	KIF2C,UBE2C,KRAS,NEDD4,YWHAZ,ORAI1,DCTN4,ASB7
cyan	283	REACTOME_LAGGING_STRAND_SYNTHESIS	Genes involved in Lagging Strand Synthesis	2	0.00328	0.046	POLA2,DNA2
cyan	283	REACTOME_PROLONGED_ERK_ACTIVATION_EVENTS	Genes involved in Prolonged ERK activation events	2	0.00328	0.046	CDK1,KRAS
cyan	283	REACTOME_ANTIVIRAL_MECHANISM_BY_IFN_STIMULATED_GENES	Genes involved in Antiviral mechanism by IFN-stimulated genes	3	0.00335	0.046	NEDD4,NUP88,KPNA2
cyan	283	REACTOME_SHC1_EVENTS_IN_ERBB4_SIGNALING	Genes involved in SHC1 events in ERBB4 signaling	2	0.00364	0.049	CDK1,KRAS
green	216	REACTOME_CLASS_I_MHC_MEDIATED_ANTIGEN_PROCESSING_PRESENTATION	Genes involved in Class I MHC mediated antigen processing & presentation	9	4.83e-07	0.000164	PSMB10,ANAPC2,RNF41,UBE2D2,UBA2,RCHY1,UBE2Z,CUL3,CYBA
green	216	REACTOME_IMMUNE_SYSTEM	Genes involved in Immune System	16	4.87e-07	0.000164	PSMB10,ANAPC2,RNF41,UBE2D2,UBA2,RCHY1,UBE2Z,CUL3,CYBA,CASP9,DYNC2H1,JAK1,PTPN2,TICAM1,CFHR3,EIF4E2
green	216	REACTOME_ANTIGEN_PROCESSING_UBIQUITINATION_PROTEASOME_DEGRADATION	Genes involved in Antigen processing: Ubiquitination & Proteasome degradation	8	1.45e-06	0.000326	PSMB10,ANAPC2,RNF41,UBE2D2,UBA2,RCHY1,UBE2Z,CUL3
green	216	REACTOME_ADAPTIVE_IMMUNE_SYSTEM	Genes involved in Adaptive Immune System	11	6.37e-06	0.00107	PSMB10,ANAPC2,RNF41,UBE2D2,UBA2,RCHY1,UBE2Z,CUL3,CYBA,CASP9,DYNC2H1
green	216	REACTOME_FATTY_ACID_TRIACYLGLYCEROL_AND_KETONE_BODY_METABOLISM	Genes involved in Fatty acid, triacylglycerol, and ketone body metabolism	6	4.22e-05	0.00568	HDAC3,MED30,NCOR2,NFYB,SREBF2,BDH1
green	216	REACTOME_DEVELOPMENTAL_BIOLOGY	Genes involved in Developmental Biology	8	0.000128	0.0132	HDAC3,MED30,NCOR2,KLF5,RHOG,RRAS,RGMB,DRAP1
green	216	REACTOME_METABOLISM_OF_NUCLEOTIDES	Genes involved in Metabolism of nucleotides	4	0.000156	0.0132	ADA,ADSSL1,CAT,DHODH
green	216	REACTOME_TRANSCRIPTIONAL_REGULATION_OF_WHITE_ADIPOCYTE_DIFFERENTIATION	Genes involved in Transcriptional Regulation of White Adipocyte Differentiation	4	0.000156	0.0132	HDAC3,MED30,NCOR2,KLF5
green	216	REACTOME_MITOTIC_G2_G2_M_PHASES	Genes involved in Mitotic G2-G2/M phases	4	0.000246	0.0171	OFD1,SSNA1,TUBGCP2,CDK7
green	216	REACTOME_PURINE_METABOLISM	Genes involved in Purine metabolism	3	0.000254	0.0171	ADA,ADSSL1,CAT
green	216	REACTOME_METABOLISM_OF_LIPIDS_AND_LIPOPROTEINS	Genes involved in Metabolism of lipids and lipoproteins	8	0.000454	0.0278	HDAC3,MED30,NCOR2,NFYB,SREBF2,BDH1,DHCR7,CROT
green	216	REACTOME_COPI_MEDIATED_TRANSPORT	Genes involved in COPI Mediated Transport	2	0.000607	0.033	COPE,COPZ1
green	216	REACTOME_PPARA_ACTIVATES_GENE_EXPRESSION	Genes involved in PPARA Activates Gene Expression	4	0.000637	0.033	HDAC3,MED30,NFYB,SREBF2
lightcyan	116	REACTOME_CELL_CYCLE	Genes involved in Cell Cycle	12	2.85e-11	1.92e-08	DNA2,ORC4,FBXO5,DBF4,KIF2C,SKA1,CDK1,UBE2C,HIST1H2BF,HIST2H2BE,HIST1H4C,HJURP
lightcyan	116	REACTOME_CELL_CYCLE_MITOTIC	Genes involved in Cell Cycle, Mitotic	8	2.07e-07	6.96e-05	DNA2,ORC4,FBXO5,DBF4,KIF2C,SKA1,CDK1,UBE2C
lightcyan	116	REACTOME_MEIOTIC_RECOMBINATION	Genes involved in Meiotic Recombination	5	6.68e-07	0.00015	HIST1H2BF,HIST2H2BE,HIST1H4C,HIST2H3D,MLH3
lightcyan	116	REACTOME_DNA_REPLICATION	Genes involved in DNA Replication	6	1.87e-06	0.000316	DNA2,ORC4,FBXO5,DBF4,KIF2C,SKA1
lightcyan	116	REACTOME_MEIOSIS	Genes involved in Meiosis	5	2.94e-06	0.000363	HIST1H2BF,HIST2H2BE,HIST1H4C,HIST2H3D,MLH3
lightcyan	116	REACTOME_CHROMOSOME_MAINTENANCE	Genes involved in Chromosome Maintenance	5	3.77e-06	0.000363	DNA2,HIST1H2BF,HIST2H2BE,HIST1H4C,HJURP
lightcyan	116	REACTOME_RNA_POL_I_RNA_POL_III_AND_MITOCHONDRIAL_TRANSCRIPTION	Genes involved in RNA Polymerase I, RNA Polymerase III, and Mitochondrial Transcription	5	3.77e-06	0.000363	HIST1H2BF,HIST2H2BE,HIST1H4C,HIST2H3D,POLR3GL
lightcyan	116	REACTOME_RNA_POL_I_PROMOTER_OPENING	Genes involved in RNA Polymerase I Promoter Opening	4	6.15e-06	0.000518	HIST1H2BF,HIST2H2BE,HIST1H4C,HIST2H3D
lightcyan	116	REACTOME_DEPOSITION_OF_NEW_CENPA_CONTAINING_NUCLEOSOMES_AT_THE_CENTROMERE	Genes involved in Deposition of New CENPA-containing Nucleosomes at the Centromere	4	6.98e-06	0.000523	HIST1H2BF,HIST2H2BE,HIST1H4C,HJURP
lightcyan	116	REACTOME_TELOMERE_MAINTENANCE	Genes involved in Telomere Maintenance	4	1.31e-05	0.000886	DNA2,HIST1H2BF,HIST2H2BE,HIST1H4C
lightcyan	116	REACTOME_AMYLOIDS	Genes involved in Amyloids	4	1.96e-05	0.00112	HIST1H2BF,HIST2H2BE,HIST1H4C,HIST2H3D
lightcyan	116	REACTOME_MITOTIC_M_M_G1_PHASES	Genes involved in Mitotic M-M/G1 phases	5	2e-05	0.00112	ORC4,FBXO5,DBF4,KIF2C,SKA1
lightcyan	116	REACTOME_RNA_POL_I_TRANSCRIPTION	Genes involved in RNA Polymerase I Transcription	4	2.59e-05	0.00134	HIST1H2BF,HIST2H2BE,HIST1H4C,HIST2H3D
lightcyan	116	REACTOME_E2F_MEDIATED_REGULATION_OF_DNA_REPLICATION	Genes involved in E2F mediated regulation of DNA replication	3	4.1e-05	0.00198	ORC4,FBXO5,CDK1
lightcyan	116	REACTOME_TRANSCRIPTION	Genes involved in Transcription	5	5.18e-05	0.00233	HIST1H2BF,HIST2H2BE,HIST1H4C,HIST2H3D,POLR3GL
lightcyan	116	REACTOME_G1_S_TRANSITION	Genes involved in G1/S Transition	4	6.37e-05	0.00268	ORC4,FBXO5,DBF4,CDK1
lightcyan	116	REACTOME_G2_M_CHECKPOINTS	Genes involved in G2/M Checkpoints	3	8.78e-05	0.00348	ORC4,DBF4,CDK1
lightcyan	116	REACTOME_CELL_CYCLE_CHECKPOINTS	Genes involved in Cell Cycle Checkpoints	4	9.45e-05	0.00354	ORC4,DBF4,CDK1,UBE2C
lightcyan	116	REACTOME_PACKAGING_OF_TELOMERE_ENDS	Genes involved in Packaging Of Telomere Ends	3	0.000107	0.00378	HIST1H2BF,HIST2H2BE,HIST1H4C
lightcyan	116	REACTOME_MITOTIC_G1_G1_S_PHASES	Genes involved in Mitotic G1-G1/S phases	4	0.000139	0.00468	ORC4,FBXO5,DBF4,CDK1
lightcyan	116	REACTOME_E2F_ENABLED_INHIBITION_OF_PRE_REPLICATION_COMPLEX_FORMATION	Genes involved in E2F-enabled inhibition of pre-replication complex formation	2	0.000158	0.00484	ORC4,CDK1
lightcyan	116	REACTOME_RAF_MAP_KINASE_CASCADE	Genes involved in RAF/MAP kinase cascade	2	0.000158	0.00484	CDK1,KRAS
lightcyan	116	REACTOME_CYTOKINE_SIGNALING_IN_IMMUNE_SYSTEM	Genes involved in Cytokine Signaling in Immune system	5	0.000168	0.00493	CDK1,KRAS,NEDD4,IL7R,KPNA2
lightcyan	116	REACTOME_CHEMOKINE_RECEPTORS_BIND_CHEMOKINES	Genes involved in Chemokine receptors bind chemokines	3	0.000178	0.005	IL8,CXCL1,CXCL2
lightcyan	116	REACTOME_NCAM_SIGNALING_FOR_NEURITE_OUT_GROWTH	Genes involved in NCAM signaling for neurite out-growth	3	0.000251	0.00677	CDK1,KRAS,SPTBN1
lightcyan	116	REACTOME_SOS_MEDIATED_SIGNALLING	Genes involved in SOS-mediated signalling	2	0.000318	0.00823	CDK1,KRAS
lightcyan	116	REACTOME_SHC1_EVENTS_IN_EGFR_SIGNALING	Genes involved in SHC1 events in EGFR signaling	2	0.000366	0.00832	CDK1,KRAS
lightcyan	116	REACTOME_SHC_MEDIATED_SIGNALLING	Genes involved in SHC-mediated signalling	2	0.000366	0.00832	CDK1,KRAS
lightcyan	116	REACTOME_SIGNALLING_TO_P38_VIA_RIT_AND_RIN	Genes involved in Signalling to p38 via RIT and RIN	2	0.000366	0.00832	CDK1,KRAS
lightcyan	116	REACTOME_MEIOTIC_SYNAPSIS	Genes involved in Meiotic Synapsis	3	0.00037	0.00832	HIST1H2BF,HIST2H2BE,HIST1H4C
lightcyan	116	REACTOME_IMMUNE_SYSTEM	Genes involved in Immune System	8	0.000398	0.00866	KIF2C,CDK1,UBE2C,KRAS,NEDD4,IL7R,KPNA2,DCTN4
lightcyan	116	REACTOME_ARMS_MEDIATED_ACTIVATION	Genes involved in ARMS-mediated activation	2	0.000473	0.00966	CDK1,KRAS
lightcyan	116	REACTOME_SHC_RELATED_EVENTS	Genes involved in SHC-related events	2	0.000473	0.00966	CDK1,KRAS
lightcyan	116	REACTOME_REGULATION_OF_MITOTIC_CELL_CYCLE	Genes involved in Regulation of mitotic cell cycle	3	0.000579	0.0111	FBXO5,CDK1,UBE2C
lightcyan	116	REACTOME_G1_S_SPECIFIC_TRANSCRIPTION	Genes involved in G1/S-Specific Transcription	2	0.000593	0.0111	FBXO5,CDK1
lightcyan	116	REACTOME_PROLONGED_ERK_ACTIVATION_EVENTS	Genes involved in Prolonged ERK activation events	2	0.000593	0.0111	CDK1,KRAS
lightcyan	116	REACTOME_SHC1_EVENTS_IN_ERBB4_SIGNALING	Genes involved in SHC1 events in ERBB4 signaling	2	0.000658	0.012	CDK1,KRAS
lightcyan	116	REACTOME_SIGNALING_BY_ERBB4	Genes involved in Signaling by ERBB4	3	0.000683	0.0121	CDK1,KRAS,NEDD4
lightcyan	116	REACTOME_GRB2_EVENTS_IN_ERBB2_SIGNALING	Genes involved in GRB2 events in ERBB2 signaling	2	0.000798	0.0138	CDK1,KRAS
lightcyan	116	REACTOME_PHOSPHORYLATION_OF_THE_APC_C	Genes involved in Phosphorylation of the APC/C	2	0.000873	0.0147	CDK1,UBE2C
lightcyan	116	REACTOME_KINESINS	Genes involved in Kinesins	2	0.000952	0.0154	KIF2C,KIF9
lightcyan	116	REACTOME_DEVELOPMENTAL_BIOLOGY	Genes involved in Developmental Biology	5	0.000959	0.0154	CDK1,KRAS,SPTBN1,CDK8,TCF3
lightcyan	116	REACTOME_ACTIVATION_OF_GENES_BY_ATF4	Genes involved in Activation of Genes by ATF4	2	0.00112	0.0169	IL8,DDIT3
lightcyan	116	REACTOME_APC_C_CDC20_MEDIATED_DEGRADATION_OF_CYCLIN_B	Genes involved in APC/C:Cdc20 mediated degradation of Cyclin B	2	0.00112	0.0169	CDK1,UBE2C
lightcyan	116	REACTOME_SIGNALING_BY_ILS	Genes involved in Signaling by Interleukins	3	0.00113	0.0169	CDK1,KRAS,IL7R
lightcyan	116	REACTOME_SIGNALLING_TO_RAS	Genes involved in Signalling to RAS	2	0.00121	0.0177	CDK1,KRAS
lightcyan	116	REACTOME_PERK_REGULATED_GENE_EXPRESSION	Genes involved in PERK regulated gene expression	2	0.00139	0.02	IL8,DDIT3
lightcyan	116	REACTOME_ACTIVATION_OF_THE_PRE_REPLICATIVE_COMPLEX	Genes involved in Activation of the pre-replicative complex	2	0.00159	0.0223	ORC4,DBF4
lightcyan	116	REACTOME_FACTORS_INVOLVED_IN_MEGAKARYOCYTE_DEVELOPMENT_AND_PLATELET_PRODUCTION	Genes involved in Factors involved in megakaryocyte development and platelet production	3	0.00206	0.0283	KIF2C,HIST2H3D,KIF9
lightcyan	116	REACTOME_FRS2_MEDIATED_CASCADE	Genes involved in FRS2-mediated cascade	2	0.00214	0.0283	CDK1,KRAS
lightcyan	116	REACTOME_SIGNALLING_TO_ERKS	Genes involved in Signalling to ERKs	2	0.00214	0.0283	CDK1,KRAS
lightcyan	116	REACTOME_ACTIVATION_OF_ATR_IN_RESPONSE_TO_REPLICATION_STRESS	Genes involved in Activation of ATR in response to replication stress	2	0.00238	0.0309	ORC4,DBF4
lightcyan	116	REACTOME_CLASS_A1_RHODOPSIN_LIKE_RECEPTORS	Genes involved in Class A/1 (Rhodopsin-like receptors)	4	0.00275	0.0346	IL8,CXCL1,CXCL2,CGA
lightcyan	116	REACTOME_IL_2_SIGNALING	Genes involved in Interleukin-2 signaling	2	0.00277	0.0346	CDK1,KRAS
lightcyan	116	REACTOME_ADAPTIVE_IMMUNE_SYSTEM	Genes involved in Adaptive Immune System	5	0.00366	0.0448	KIF2C,UBE2C,KRAS,NEDD4,DCTN4
lightyellow	1013	REACTOME_CELL_CYCLE	Genes involved in Cell Cycle	41	1.99e-19	7.2e-17	PSMB8,PSMB4,PSMB5,PSMB6,PSMB7,PSMC1,PSMC2,PSMC3,PSMC4,PSMC5,PSMD4,PSMD8,PSMD11,TUBA4A,TUBA1A,SKP2,CUL1,ANAPC5,PPP2R5C,MDM2,MAX,MCM4,MCM7,RPA2,RFC2,POLD2,BUB3,PLK1,RBBP4,LIN54,CENPA,DSN1,CSNK1E,TUBBP2,CEP57,HIST2H2AA4,HIST1H2AC,HIST2H2AA3,HIST2H2AC,TERF2,RBBP7
lightyellow	1013	REACTOME_ER_PHAGOSOME_PATHWAY	Genes involved in ER-Phagosome pathway	19	2.14e-19	7.2e-17	PSMB8,PSMB4,PSMB5,PSMB6,PSMB7,PSMC1,PSMC2,PSMC3,PSMC4,PSMC5,PSMD4,PSMD8,PSMD11,HLA-A,HLA-K,HLA-B,HLA-C,HLA-F,HLA-G
lightyellow	1013	REACTOME_METABOLISM_OF_PROTEINS	Genes involved in Metabolism of proteins	43	1.04e-17	2.34e-15	TUBA4A,TUBA1A,DDOST,SLC25A6,RPS3,RPS5,RPS11,RPS15,RPL36,RPL3,RPL17,RPL18A,EIF2S3,EIF3D,EIF3I,EIF2S2,EIF4EBP1,SRPRB,RPN1,RPN2,EIF5,CCT2,CCT5,CCT3,CCT6A,ACTB,AP3M1,TBCC,B4GALT1,SUMF1,IDH3G,ATP5A1,ATP5B,CHCHD4,PMPCA,HSPA9,MPI,ALG11,ALG1,MGAT1,PLAUR,PIGA,PIGT
lightyellow	1013	REACTOME_IMMUNE_SYSTEM	Genes involved in Immune System	58	1.67e-17	2.82e-15	PSMB8,PSMB4,PSMB5,PSMB6,PSMB7,PSMC1,PSMC2,PSMC3,PSMC4,PSMC5,PSMD4,PSMD8,PSMD11,SKP2,CUL1,ANAPC5,PPP2R5C,MDM2,HLA-A,HLA-K,HLA-B,HLA-C,HLA-F,HLA-G,DDOST,ARF1,AP1B1,AP1S2,NUP50,VHL,DTX3L,UBA6,HSPA5,TRIB3,TSC2,EIF4A3,CTSB,CTSL1,IRF3,ISG15,IFITM2,ISG20,CD44,MT2A,EIF4G2,EIF2AK2,IRAK2,CASP1,SQSTM1,TOLLIP,JAK3,PIK3C3,PCBP2,CAPZA1,CASP2,MEFV,ECSIT,C1S
lightyellow	1013	REACTOME_ANTIGEN_PROCESSING_CROSS_PRESENTATION	Genes involved in Antigen processing-Cross presentation	19	2.18e-17	2.93e-15	PSMB8,PSMB4,PSMB5,PSMB6,PSMB7,PSMC1,PSMC2,PSMC3,PSMC4,PSMC5,PSMD4,PSMD8,PSMD11,HLA-A,HLA-K,HLA-B,HLA-C,HLA-F,HLA-G
lightyellow	1013	REACTOME_CELL_CYCLE_MITOTIC	Genes involved in Cell Cycle, Mitotic	34	2.78e-17	3.12e-15	PSMB8,PSMB4,PSMB5,PSMB6,PSMB7,PSMC1,PSMC2,PSMC3,PSMC4,PSMC5,PSMD4,PSMD8,PSMD11,TUBA4A,TUBA1A,SKP2,CUL1,ANAPC5,PPP2R5C,MAX,MCM4,MCM7,RPA2,RFC2,POLD2,BUB3,PLK1,RBBP4,LIN54,CENPA,DSN1,CSNK1E,TUBBP2,CEP57
lightyellow	1013	REACTOME_METABOLISM_OF_AMINO_ACIDS_AND_DERIVATIVES	Genes involved in Metabolism of amino acids and derivatives	27	8.68e-17	8.36e-15	PSMB8,PSMB4,PSMB5,PSMB6,PSMB7,PSMC1,PSMC2,PSMC3,PSMC4,PSMC5,PSMD4,PSMD8,PSMD11,OAZ1,SLC5A5,PHGDH,ALDH18A1,GPT2,HSD17B10,IVD,MCCC2,MRI1,SMS,AHCY,AFMID,GCDH,ASL
lightyellow	1013	REACTOME_S_PHASE	Genes involved in S Phase	21	1.42e-16	1.19e-14	PSMB8,PSMB4,PSMB5,PSMB6,PSMB7,PSMC1,PSMC2,PSMC3,PSMC4,PSMC5,PSMD4,PSMD8,PSMD11,SKP2,CUL1,MAX,MCM4,MCM7,RPA2,RFC2,POLD2
lightyellow	1013	REACTOME_HIV_INFECTION	Genes involved in HIV Infection	27	2.1e-16	1.57e-14	PSMB8,PSMB4,PSMB5,PSMB6,PSMB7,PSMC1,PSMC2,PSMC3,PSMC4,PSMC5,PSMD4,PSMD8,PSMD11,HLA-A,HLA-K,SLC25A6,ARF1,AP1B1,AP1S2,NUP50,HMGA1,SLC25A5,POLR2I,SUPT5H,XRCC6,XRCC5,CXCR4
lightyellow	1013	REACTOME_HOST_INTERACTIONS_OF_HIV_FACTORS	Genes involved in Host Interactions of HIV factors	22	6.7e-16	4.52e-14	PSMB8,PSMB4,PSMB5,PSMB6,PSMB7,PSMC1,PSMC2,PSMC3,PSMC4,PSMC5,PSMD4,PSMD8,PSMD11,HLA-A,HLA-K,SLC25A6,ARF1,AP1B1,AP1S2,NUP50,HMGA1,SLC25A5
lightyellow	1013	REACTOME_REGULATION_OF_MITOTIC_CELL_CYCLE	Genes involved in Regulation of mitotic cell cycle	18	3.61e-15	2.21e-13	PSMB8,PSMB4,PSMB5,PSMB6,PSMB7,PSMC1,PSMC2,PSMC3,PSMC4,PSMC5,PSMD4,PSMD8,PSMD11,SKP2,CUL1,ANAPC5,BUB3,PLK1
lightyellow	1013	REACTOME_CYCLIN_E_ASSOCIATED_EVENTS_DURING_G1_S_TRANSITION_	Genes involved in Cyclin E associated events during G1/S transition	16	9.61e-15	5.4e-13	PSMB8,PSMB4,PSMB5,PSMB6,PSMB7,PSMC1,PSMC2,PSMC3,PSMC4,PSMC5,PSMD4,PSMD8,PSMD11,SKP2,CUL1,MAX
lightyellow	1013	REACTOME_SYNTHESIS_OF_DNA	Genes involved in Synthesis of DNA	18	1.57e-14	7.79e-13	PSMB8,PSMB4,PSMB5,PSMB6,PSMB7,PSMC1,PSMC2,PSMC3,PSMC4,PSMC5,PSMD4,PSMD8,PSMD11,MCM4,MCM7,RPA2,RFC2,POLD2
lightyellow	1013	REACTOME_SCFSKP2_MEDIATED_DEGRADATION_OF_P27_P21	Genes involved in SCF(Skp2)-mediated degradation of p27/p21	15	1.67e-14	7.79e-13	PSMB8,PSMB4,PSMB5,PSMB6,PSMB7,PSMC1,PSMC2,PSMC3,PSMC4,PSMC5,PSMD4,PSMD8,PSMD11,SKP2,CUL1
lightyellow	1013	REACTOME_MITOTIC_G1_G1_S_PHASES	Genes involved in Mitotic G1-G1/S phases	21	1.73e-14	7.79e-13	PSMB8,PSMB4,PSMB5,PSMB6,PSMB7,PSMC1,PSMC2,PSMC3,PSMC4,PSMC5,PSMD4,PSMD8,PSMD11,SKP2,CUL1,MAX,MCM4,MCM7,RPA2,RBBP4,LIN54
lightyellow	1013	REACTOME_CELL_CYCLE_CHECKPOINTS	Genes involved in Cell Cycle Checkpoints	20	2.68e-14	1.13e-12	PSMB8,PSMB4,PSMB5,PSMB6,PSMB7,PSMC1,PSMC2,PSMC3,PSMC4,PSMC5,PSMD4,PSMD8,PSMD11,ANAPC5,MDM2,MCM4,MCM7,RPA2,RFC2,BUB3
lightyellow	1013	REACTOME_G1_S_TRANSITION	Genes involved in G1/S Transition	19	4.56e-14	1.74e-12	PSMB8,PSMB4,PSMB5,PSMB6,PSMB7,PSMC1,PSMC2,PSMC3,PSMC4,PSMC5,PSMD4,PSMD8,PSMD11,SKP2,CUL1,MAX,MCM4,MCM7,RPA2
lightyellow	1013	REACTOME_REGULATION_OF_ORNITHINE_DECARBOXYLASE_ODC	Genes involved in Regulation of ornithine decarboxylase (ODC)	14	4.64e-14	1.74e-12	PSMB8,PSMB4,PSMB5,PSMB6,PSMB7,PSMC1,PSMC2,PSMC3,PSMC4,PSMC5,PSMD4,PSMD8,PSMD11,OAZ1
lightyellow	1013	REACTOME_APC_C_CDH1_MEDIATED_DEGRADATION_OF_CDC20_AND_OTHER_APC_C_CDH1_TARGETED_PROTEINS_IN_LATE_MITOSIS_EARLY_G1	Genes involved in APC/C:Cdh1 mediated degradation of Cdc20 and other APC/C:Cdh1 targeted proteins in late mitosis/early G1	16	5.48e-14	1.94e-12	PSMB8,PSMB4,PSMB5,PSMB6,PSMB7,PSMC1,PSMC2,PSMC3,PSMC4,PSMC5,PSMD4,PSMD8,PSMD11,SKP2,ANAPC5,PLK1
lightyellow	1013	REACTOME_SCF_BETA_TRCP_MEDIATED_DEGRADATION_OF_EMI1	Genes involved in SCF-beta-TrCP mediated degradation of Emi1	14	8.61e-14	2.9e-12	PSMB8,PSMB4,PSMB5,PSMB6,PSMB7,PSMC1,PSMC2,PSMC3,PSMC4,PSMC5,PSMD4,PSMD8,PSMD11,CUL1
lightyellow	1013	REACTOME_ASSEMBLY_OF_THE_PRE_REPLICATIVE_COMPLEX	Genes involved in Assembly of the pre-replicative complex	15	1.85e-13	5.67e-12	PSMB8,PSMB4,PSMB5,PSMB6,PSMB7,PSMC1,PSMC2,PSMC3,PSMC4,PSMC5,PSMD4,PSMD8,PSMD11,MCM4,MCM7
lightyellow	1013	REACTOME_SIGNALING_BY_WNT	Genes involved in Signaling by Wnt	15	1.85e-13	5.67e-12	PSMB8,PSMB4,PSMB5,PSMB6,PSMB7,PSMC1,PSMC2,PSMC3,PSMC4,PSMC5,PSMD4,PSMD8,PSMD11,CUL1,PPP2R5C
lightyellow	1013	REACTOME_CLASS_I_MHC_MEDIATED_ANTIGEN_PROCESSING_PRESENTATION	Genes involved in Class I MHC mediated antigen processing & presentation	26	1.94e-13	5.68e-12	PSMB8,PSMB4,PSMB5,PSMB6,PSMB7,PSMC1,PSMC2,PSMC3,PSMC4,PSMC5,PSMD4,PSMD8,PSMD11,SKP2,CUL1,ANAPC5,HLA-A,HLA-K,HLA-B,HLA-C,HLA-F,HLA-G,VHL,DTX3L,UBA6,HSPA5
lightyellow	1013	REACTOME_DNA_REPLICATION	Genes involved in DNA Replication	23	2.22e-13	6.23e-12	PSMB8,PSMB4,PSMB5,PSMB6,PSMB7,PSMC1,PSMC2,PSMC3,PSMC4,PSMC5,PSMD4,PSMD8,PSMD11,PPP2R5C,MCM4,MCM7,RPA2,RFC2,POLD2,BUB3,PLK1,CENPA,DSN1
lightyellow	1013	REACTOME_ORC1_REMOVAL_FROM_CHROMATIN	Genes involved in Orc1 removal from chromatin	15	2.99e-13	8.07e-12	PSMB8,PSMB4,PSMB5,PSMB6,PSMB7,PSMC1,PSMC2,PSMC3,PSMC4,PSMC5,PSMD4,PSMD8,PSMD11,MCM4,MCM7
lightyellow	1013	REACTOME_M_G1_TRANSITION	Genes involved in M/G1 Transition	16	3.89e-13	1.01e-11	PSMB8,PSMB4,PSMB5,PSMB6,PSMB7,PSMC1,PSMC2,PSMC3,PSMC4,PSMC5,PSMD4,PSMD8,PSMD11,MCM4,MCM7,RPA2
lightyellow	1013	REACTOME_P53_DEPENDENT_G1_DNA_DAMAGE_RESPONSE	Genes involved in p53-Dependent G1 DNA Damage Response	14	4.67e-13	1.17e-11	PSMB8,PSMB4,PSMB5,PSMB6,PSMB7,PSMC1,PSMC2,PSMC3,PSMC4,PSMC5,PSMD4,PSMD8,PSMD11,MDM2
lightyellow	1013	REACTOME_DOWNSTREAM_SIGNALING_EVENTS_OF_B_CELL_RECEPTOR_BCR	Genes involved in Downstream Signaling Events Of B Cell Receptor (BCR)	17	5.66e-13	1.36e-11	PSMB8,PSMB4,PSMB5,PSMB6,PSMB7,PSMC1,PSMC2,PSMC3,PSMC4,PSMC5,PSMD4,PSMD8,PSMD11,CUL1,MDM2,TRIB3,TSC2
lightyellow	1013	REACTOME_REGULATION_OF_APOPTOSIS	Genes involved in Regulation of Apoptosis	14	6.07e-13	1.41e-11	PSMB8,PSMB4,PSMB5,PSMB6,PSMB7,PSMC1,PSMC2,PSMC3,PSMC4,PSMC5,PSMD4,PSMD8,PSMD11,CASP3
lightyellow	1013	REACTOME_CDK_MEDIATED_PHOSPHORYLATION_AND_REMOVAL_OF_CDC6	Genes involved in CDK-mediated phosphorylation and removal of Cdc6	13	8.08e-13	1.76e-11	PSMB8,PSMB4,PSMB5,PSMB6,PSMB7,PSMC1,PSMC2,PSMC3,PSMC4,PSMC5,PSMD4,PSMD8,PSMD11
lightyellow	1013	REACTOME_CROSS_PRESENTATION_OF_SOLUBLE_EXOGENOUS_ANTIGENS_ENDOSOMES	Genes involved in Cross-presentation of soluble exogenous antigens (endosomes)	13	8.08e-13	1.76e-11	PSMB8,PSMB4,PSMB5,PSMB6,PSMB7,PSMC1,PSMC2,PSMC3,PSMC4,PSMC5,PSMD4,PSMD8,PSMD11
lightyellow	1013	REACTOME_APC_C_CDC20_MEDIATED_DEGRADATION_OF_MITOTIC_PROTEINS	Genes involved in APC/C:Cdc20 mediated degradation of mitotic proteins	15	1.15e-12	2.42e-11	PSMB8,PSMB4,PSMB5,PSMB6,PSMB7,PSMC1,PSMC2,PSMC3,PSMC4,PSMC5,PSMD4,PSMD8,PSMD11,ANAPC5,BUB3
lightyellow	1013	REACTOME_MITOTIC_M_M_G1_PHASES	Genes involved in Mitotic M-M/G1 phases	21	1.68e-12	3.44e-11	PSMB8,PSMB4,PSMB5,PSMB6,PSMB7,PSMC1,PSMC2,PSMC3,PSMC4,PSMC5,PSMD4,PSMD8,PSMD11,PPP2R5C,MCM4,MCM7,RPA2,BUB3,PLK1,CENPA,DSN1
lightyellow	1013	REACTOME_AUTODEGRADATION_OF_THE_E3_UBIQUITIN_LIGASE_COP1	Genes involved in Autodegradation of the E3 ubiquitin ligase COP1	13	1.91e-12	3.67e-11	PSMB8,PSMB4,PSMB5,PSMB6,PSMB7,PSMC1,PSMC2,PSMC3,PSMC4,PSMC5,PSMD4,PSMD8,PSMD11
lightyellow	1013	REACTOME_P53_INDEPENDENT_G1_S_DNA_DAMAGE_CHECKPOINT	Genes involved in p53-Independent G1/S DNA damage checkpoint	13	1.91e-12	3.67e-11	PSMB8,PSMB4,PSMB5,PSMB6,PSMB7,PSMC1,PSMC2,PSMC3,PSMC4,PSMC5,PSMD4,PSMD8,PSMD11
lightyellow	1013	REACTOME_VIF_MEDIATED_DEGRADATION_OF_APOBEC3G	Genes involved in Vif-mediated degradation of APOBEC3G	13	2.5e-12	4.63e-11	PSMB8,PSMB4,PSMB5,PSMB6,PSMB7,PSMC1,PSMC2,PSMC3,PSMC4,PSMC5,PSMD4,PSMD8,PSMD11
lightyellow	1013	REACTOME_ACTIVATION_OF_NF_KAPPAB_IN_B_CELLS	Genes involved in Activation of NF-kappaB in B Cells	14	2.61e-12	4.63e-11	PSMB8,PSMB4,PSMB5,PSMB6,PSMB7,PSMC1,PSMC2,PSMC3,PSMC4,PSMC5,PSMD4,PSMD8,PSMD11,CUL1
lightyellow	1013	REACTOME_AUTODEGRADATION_OF_CDH1_BY_CDH1_APC_C	Genes involved in Autodegradation of Cdh1 by Cdh1:APC/C	14	2.61e-12	4.63e-11	PSMB8,PSMB4,PSMB5,PSMB6,PSMB7,PSMC1,PSMC2,PSMC3,PSMC4,PSMC5,PSMD4,PSMD8,PSMD11,ANAPC5
lightyellow	1013	REACTOME_DESTABILIZATION_OF_MRNA_BY_AUF1_HNRNP_D0	Genes involved in Destabilization of mRNA by AUF1 (hnRNP D0)	13	3.26e-12	5.64e-11	PSMB8,PSMB4,PSMB5,PSMB6,PSMB7,PSMC1,PSMC2,PSMC3,PSMC4,PSMC5,PSMD4,PSMD8,PSMD11
lightyellow	1013	REACTOME_METABOLISM_OF_MRNA	Genes involved in Metabolism of mRNA	26	3.37e-12	5.68e-11	PSMB8,PSMB4,PSMB5,PSMB6,PSMB7,PSMC1,PSMC2,PSMC3,PSMC4,PSMC5,PSMD4,PSMD8,PSMD11,RPS3,RPS5,RPS11,RPS15,RPL36,RPL3,RPL17,RPL18A,EIF4A3,EXOSC6,EXOSC2,CNOT10,RQCD1
lightyellow	1013	REACTOME_CDT1_ASSOCIATION_WITH_THE_CDC6_ORC_ORIGIN_COMPLEX	Genes involved in CDT1 association with the CDC6:ORC:origin complex	13	7e-12	1.15e-10	PSMB8,PSMB4,PSMB5,PSMB6,PSMB7,PSMC1,PSMC2,PSMC3,PSMC4,PSMC5,PSMD4,PSMD8,PSMD11
lightyellow	1013	REACTOME_REGULATION_OF_MRNA_STABILITY_BY_PROTEINS_THAT_BIND_AU_RICH_ELEMENTS	Genes involved in Regulation of mRNA Stability by Proteins that Bind AU-rich Elements	15	9.86e-12	1.58e-10	PSMB8,PSMB4,PSMB5,PSMB6,PSMB7,PSMC1,PSMC2,PSMC3,PSMC4,PSMC5,PSMD4,PSMD8,PSMD11,EXOSC6,EXOSC2
lightyellow	1013	REACTOME_ADAPTIVE_IMMUNE_SYSTEM	Genes involved in Adaptive Immune System	35	1.39e-11	2.17e-10	PSMB8,PSMB4,PSMB5,PSMB6,PSMB7,PSMC1,PSMC2,PSMC3,PSMC4,PSMC5,PSMD4,PSMD8,PSMD11,SKP2,CUL1,ANAPC5,PPP2R5C,MDM2,HLA-A,HLA-K,HLA-B,HLA-C,HLA-F,HLA-G,ARF1,AP1B1,AP1S2,VHL,DTX3L,UBA6,HSPA5,TRIB3,TSC2,CTSB,CTSL1
lightyellow	1013	REACTOME_METABOLISM_OF_RNA	Genes involved in Metabolism of RNA	27	1.78e-11	2.72e-10	PSMB8,PSMB4,PSMB5,PSMB6,PSMB7,PSMC1,PSMC2,PSMC3,PSMC4,PSMC5,PSMD4,PSMD8,PSMD11,RPS3,RPS5,RPS11,RPS15,RPL36,RPL3,RPL17,RPL18A,NUP50,EIF4A3,EXOSC6,EXOSC2,CNOT10,RQCD1
lightyellow	1013	REACTOME_SIGNALING_BY_THE_B_CELL_RECEPTOR_BCR	Genes involved in Signaling by the B Cell Receptor (BCR)	17	4.41e-11	6.6e-10	PSMB8,PSMB4,PSMB5,PSMB6,PSMB7,PSMC1,PSMC2,PSMC3,PSMC4,PSMC5,PSMD4,PSMD8,PSMD11,CUL1,MDM2,TRIB3,TSC2
lightyellow	1013	REACTOME_CYTOKINE_SIGNALING_IN_IMMUNE_SYSTEM	Genes involved in Cytokine Signaling in Immune system	23	2.51e-10	3.67e-09	PSMB8,CUL1,HLA-A,HLA-K,HLA-B,HLA-C,HLA-F,HLA-G,NUP50,EIF4A3,IRF3,ISG15,IFITM2,ISG20,CD44,MT2A,EIF4G2,EIF2AK2,IRAK2,CASP1,SQSTM1,TOLLIP,JAK3
lightyellow	1013	REACTOME_ENDOSOMAL_VACUOLAR_PATHWAY	Genes involved in Endosomal/Vacuolar pathway	6	1.72e-09	2.47e-08	HLA-A,HLA-K,HLA-B,HLA-C,HLA-F,HLA-G
lightyellow	1013	REACTOME_INTERFERON_SIGNALING	Genes involved in Interferon Signaling	17	1.76e-09	2.47e-08	PSMB8,HLA-A,HLA-K,HLA-B,HLA-C,HLA-F,HLA-G,NUP50,EIF4A3,IRF3,ISG15,IFITM2,ISG20,CD44,MT2A,EIF4G2,EIF2AK2
lightyellow	1013	REACTOME_ANTIGEN_PROCESSING_UBIQUITINATION_PROTEASOME_DEGRADATION	Genes involved in Antigen processing: Ubiquitination & Proteasome degradation	19	3.89e-09	5.35e-08	PSMB8,PSMB4,PSMB5,PSMB6,PSMB7,PSMC1,PSMC2,PSMC3,PSMC4,PSMC5,PSMD4,PSMD8,PSMD11,SKP2,CUL1,ANAPC5,VHL,DTX3L,UBA6
lightyellow	1013	REACTOME_APOPTOSIS	Genes involved in Apoptosis	16	4.48e-09	6.05e-08	PSMB8,PSMB4,PSMB5,PSMB6,PSMB7,PSMC1,PSMC2,PSMC3,PSMC4,PSMC5,PSMD4,PSMD8,PSMD11,CASP3,HIST1H1C,BID
lightyellow	1013	REACTOME_INTERFERON_ALPHA_BETA_SIGNALING	Genes involved in Interferon alpha/beta signaling	11	8.8e-09	1.16e-07	PSMB8,HLA-A,HLA-K,HLA-B,HLA-C,HLA-F,HLA-G,IRF3,ISG15,IFITM2,ISG20
lightyellow	1013	REACTOME_ANTIGEN_PRESENTATION_FOLDING_ASSEMBLY_AND_PEPTIDE_LOADING_OF_CLASS_I_MHC	Genes involved in Antigen Presentation: Folding, assembly and peptide loading of class I MHC	7	3.36e-08	4.35e-07	HLA-A,HLA-K,HLA-B,HLA-C,HLA-F,HLA-G,HSPA5
lightyellow	1013	REACTOME_MEMBRANE_TRAFFICKING	Genes involved in Membrane Trafficking	14	3.92e-08	4.98e-07	ARF1,AP1B1,AP1S2,COPA,COPB1,ARCN1,COPB2,FTH1,FTL,TGOLN2,AP3B1,SNAP23,GJC1,CHMP4C
lightyellow	1013	REACTOME_TRANSLATION	Genes involved in Translation	18	4.7e-08	5.87e-07	DDOST,RPS3,RPS5,RPS11,RPS15,RPL36,RPL3,RPL17,RPL18A,EIF2S3,EIF3D,EIF3I,EIF2S2,EIF4EBP1,SRPRB,RPN1,RPN2,EIF5
lightyellow	1013	REACTOME_PROTEIN_FOLDING	Genes involved in Protein folding	9	2.23e-07	2.73e-06	TUBA4A,TUBA1A,CCT2,CCT5,CCT3,CCT6A,ACTB,AP3M1,TBCC
lightyellow	1013	REACTOME_METABOLISM_OF_CARBOHYDRATES	Genes involved in Metabolism of carbohydrates	18	2.34e-07	2.82e-06	B4GALT1,NUP50,CD44,ALDOA,ENO1,GAPDH,PGAM1,PGK1,TPI1,MDH2,SLC2A1,HK2,GYG1,HYAL1,SDC4,PGLS,GALE,PRPS2
lightyellow	1013	REACTOME_COPI_MEDIATED_TRANSPORT	Genes involved in COPI Mediated Transport	5	3.02e-07	3.58e-06	ARF1,COPA,COPB1,ARCN1,COPB2
lightyellow	1013	REACTOME_PREFOLDIN_MEDIATED_TRANSFER_OF_SUBSTRATE_TO_CCT_TRIC	Genes involved in Prefoldin mediated transfer of substrate to CCT/TriC	7	3.09e-07	3.59e-06	TUBA4A,TUBA1A,CCT2,CCT5,CCT3,CCT6A,ACTB
lightyellow	1013	REACTOME_PURINE_RIBONUCLEOSIDE_MONOPHOSPHATE_BIOSYNTHESIS	Genes involved in Purine ribonucleoside monophosphate biosynthesis	5	5.47e-07	6.25e-06	PAICS,ADSL,GART,IMPDH2,PPAT
lightyellow	1013	REACTOME_INTERFERON_GAMMA_SIGNALING	Genes involved in Interferon gamma signaling	9	1.03e-06	1.15e-05	HLA-A,HLA-K,HLA-B,HLA-C,HLA-F,HLA-G,IRF3,CD44,MT2A
lightyellow	1013	REACTOME_FORMATION_OF_TUBULIN_FOLDING_INTERMEDIATES_BY_CCT_TRIC	Genes involved in Formation of tubulin folding intermediates by CCT/TriC	6	1.27e-06	1.4e-05	TUBA4A,TUBA1A,CCT2,CCT5,CCT3,CCT6A
lightyellow	1013	REACTOME_GLUCONEOGENESIS	Genes involved in Gluconeogenesis	7	1.29e-06	1.4e-05	ALDOA,ENO1,GAPDH,PGAM1,PGK1,TPI1,MDH2
lightyellow	1013	REACTOME_CYTOSOLIC_TRNA_AMINOACYLATION	Genes involved in Cytosolic tRNA aminoacylation	6	2.22e-06	2.38e-05	GARS,MARS,NARS,TARS,WARS,AIMP2
lightyellow	1013	REACTOME_METABOLISM_OF_LIPIDS_AND_LIPOPROTEINS	Genes involved in Metabolism of lipids and lipoproteins	24	2.36e-06	2.49e-05	SUMF1,ARF1,TRIB3,PIK3C3,AGPAT3,MED6,ECHS1,PCCA,ACSL4,ACSL5,ABCA1,MED29,HMGCL,PSAP,SPTLC1,SGPL1,PITPNB,PLA2G4C,ETNK1,SLC25A17,HACL1,P4HB,EBP,FADS2
lightyellow	1013	REACTOME_CHROMOSOME_MAINTENANCE	Genes involved in Chromosome Maintenance	11	6.92e-06	7.12e-05	RPA2,RFC2,POLD2,RBBP4,CENPA,HIST2H2AA4,HIST1H2AC,HIST2H2AA3,HIST2H2AC,TERF2,RBBP7
lightyellow	1013	REACTOME_TRANS_GOLGI_NETWORK_VESICLE_BUDDING	Genes involved in trans-Golgi Network Vesicle Budding	8	6.97e-06	7.12e-05	ARF1,AP1B1,AP1S2,FTH1,FTL,TGOLN2,AP3B1,SNAP23
lightyellow	1013	REACTOME_GLYCOLYSIS	Genes involved in Glycolysis	6	7.31e-06	7.35e-05	ALDOA,ENO1,GAPDH,PGAM1,PGK1,TPI1
lightyellow	1013	REACTOME_ACTIVATION_OF_THE_MRNA_UPON_BINDING_OF_THE_CAP_BINDING_COMPLEX_AND_EIFS_AND_SUBSEQUENT_BINDING_TO_43S	Genes involved in Activation of the mRNA upon binding of the cap-binding complex and eIFs, and subsequent binding to 43S	9	1.17e-05	0.000116	RPS3,RPS5,RPS11,RPS15,EIF2S3,EIF3D,EIF3I,EIF2S2,EIF4EBP1
lightyellow	1013	REACTOME_NEF_MEDIATED_DOWNREGULATION_OF_MHC_CLASS_I_COMPLEX_CELL_SURFACE_EXPRESSION	Genes involved in Nef mediated downregulation of MHC class I complex cell surface expression	4	1.5e-05	0.000147	HLA-A,HLA-K,AP1B1,AP1S2
lightyellow	1013	REACTOME_SLC_MEDIATED_TRANSMEMBRANE_TRANSPORT	Genes involved in SLC-mediated transmembrane transport	15	1.57e-05	0.000151	NUP50,SLC5A5,SLC2A1,HK2,SLCO4A1,SLC35A1,SLC29A1,SLC29A4,SLC33A1,SLC3A2,SLC38A1,SLC43A2,SLC38A5,SLC39A6,SLC39A4
lightyellow	1013	REACTOME_PURINE_METABOLISM	Genes involved in Purine metabolism	6	1.61e-05	0.000153	PAICS,ADSL,GART,IMPDH2,PPAT,GPX1
lightyellow	1013	REACTOME_GLUCOSE_METABOLISM	Genes involved in Glucose metabolism	8	2e-05	0.000187	ALDOA,ENO1,GAPDH,PGAM1,PGK1,TPI1,MDH2,GYG1
lightyellow	1013	REACTOME_NEF_MEDIATES_DOWN_MODULATION_OF_CELL_SURFACE_RECEPTORS_BY_RECRUITING_THEM_TO_CLATHRIN_ADAPTERS	Genes involved in Nef-mediates down modulation of cell surface receptors by recruiting them to clathrin adapters	5	2.1e-05	0.000194	HLA-A,HLA-K,ARF1,AP1B1,AP1S2
lightyellow	1013	REACTOME_TCA_CYCLE_AND_RESPIRATORY_ELECTRON_TRANSPORT	Genes involved in The citric acid (TCA) cycle and respiratory electron transport	11	2.72e-05	0.000248	IDH3G,ATP5A1,ATP5B,MDH2,SDHA,IDH2,LDHA,NDUFS7,NDUFS2,NDUFV3,UQCRC1
lightyellow	1013	REACTOME_GOLGI_ASSOCIATED_VESICLE_BIOGENESIS	Genes involved in Golgi Associated Vesicle Biogenesis	7	2.8e-05	0.000252	ARF1,AP1B1,AP1S2,FTH1,FTL,TGOLN2,AP3B1
lightyellow	1013	REACTOME_FORMATION_OF_THE_TERNARY_COMPLEX_AND_SUBSEQUENTLY_THE_43S_COMPLEX	Genes involved in Formation of the ternary complex, and subsequently, the 43S complex	8	3.35e-05	0.000297	RPS3,RPS5,RPS11,RPS15,EIF2S3,EIF3D,EIF3I,EIF2S2
lightyellow	1013	REACTOME_TELOMERE_MAINTENANCE	Genes involved in Telomere Maintenance	8	3.69e-05	0.000323	RPA2,RFC2,POLD2,HIST2H2AA4,HIST1H2AC,HIST2H2AA3,HIST2H2AC,TERF2
lightyellow	1013	REACTOME_3_UTR_MEDIATED_TRANSLATIONAL_REGULATION	Genes involved in 3' -UTR-mediated translational regulation	12	4.53e-05	0.000391	RPS3,RPS5,RPS11,RPS15,RPL36,RPL3,RPL17,RPL18A,EIF2S3,EIF3D,EIF3I,EIF2S2
lightyellow	1013	REACTOME_MITOCHONDRIAL_PROTEIN_IMPORT	Genes involved in Mitochondrial Protein Import	7	5.08e-05	0.000434	SLC25A6,IDH3G,ATP5A1,ATP5B,CHCHD4,PMPCA,HSPA9
lightyellow	1013	REACTOME_SRP_DEPENDENT_COTRANSLATIONAL_PROTEIN_TARGETING_TO_MEMBRANE	Genes involved in SRP-dependent cotranslational protein targeting to membrane	12	5.34e-05	0.00045	DDOST,RPS3,RPS5,RPS11,RPS15,RPL36,RPL3,RPL17,RPL18A,SRPRB,RPN1,RPN2
lightyellow	1013	REACTOME_UNFOLDED_PROTEIN_RESPONSE	Genes involved in Unfolded Protein Response	8	5.9e-05	0.000491	SRPRB,HSPA5,EXOSC6,EXOSC2,ATF4,HERPUD1,DNAJC3,C19orf10
lightyellow	1013	REACTOME_TRANSCRIPTION	Genes involved in Transcription	13	6.01e-05	0.000494	HIST2H2AA4,HIST1H2AC,HIST2H2AA3,HIST2H2AC,POLR2I,SUPT5H,POLR1C,POLR3C,POLR3E,NFIB,TAF1A,CPSF3,SRSF6
lightyellow	1013	REACTOME_ASPARAGINE_N_LINKED_GLYCOSYLATION	Genes involved in Asparagine N-linked glycosylation	8	6.45e-05	0.000524	DDOST,RPN1,RPN2,B4GALT1,MPI,ALG11,ALG1,MGAT1
lightyellow	1013	REACTOME_TRNA_AMINOACYLATION	Genes involved in tRNA Aminoacylation	6	6.71e-05	0.000539	GARS,MARS,NARS,TARS,WARS,AIMP2
lightyellow	1013	REACTOME_ASSOCIATION_OF_TRIC_CCT_WITH_TARGET_PROTEINS_DURING_BIOSYNTHESIS	Genes involved in Association of TriC/CCT with target proteins during biosynthesis	5	7.66e-05	0.000607	CCT2,CCT5,CCT3,CCT6A,AP3M1
lightyellow	1013	REACTOME_POST_TRANSLATIONAL_PROTEIN_MODIFICATION	Genes involved in Post-translational protein modification	12	8.55e-05	0.00067	DDOST,RPN1,RPN2,B4GALT1,SUMF1,MPI,ALG11,ALG1,MGAT1,PLAUR,PIGA,PIGT
lightyellow	1013	REACTOME_THE_ROLE_OF_NEF_IN_HIV1_REPLICATION_AND_DISEASE_PATHOGENESIS	Genes involved in The role of Nef in HIV-1 replication and disease pathogenesis	5	9.19e-05	0.000712	HLA-A,HLA-K,ARF1,AP1B1,AP1S2
lightyellow	1013	REACTOME_DEPOSITION_OF_NEW_CENPA_CONTAINING_NUCLEOSOMES_AT_THE_CENTROMERE	Genes involved in Deposition of New CENPA-containing Nucleosomes at the Centromere	7	9.63e-05	0.000738	RBBP4,CENPA,HIST2H2AA4,HIST1H2AC,HIST2H2AA3,HIST2H2AC,RBBP7
lightyellow	1013	REACTOME_PERK_REGULATED_GENE_EXPRESSION	Genes involved in PERK regulated gene expression	5	0.00011	0.00083	HSPA5,EXOSC6,EXOSC2,ATF4,HERPUD1
lightyellow	1013	REACTOME_DNA_REPAIR	Genes involved in DNA Repair	9	0.000115	0.000864	RPA2,RFC2,POLD2,POLR2I,XRCC6,XRCC5,ERCC4,XPC,NTHL1
lightyellow	1013	REACTOME_DNA_STRAND_ELONGATION	Genes involved in DNA strand elongation	5	0.00013	0.00096	MCM4,MCM7,RPA2,RFC2,POLD2
lightyellow	1013	REACTOME_TRANSPORT_OF_VITAMINS_NUCLEOSIDES_AND_RELATED_MOLECULES	Genes involved in Transport of vitamins, nucleosides, and related molecules	5	0.000152	0.00112	SLCO4A1,SLC35A1,SLC29A1,SLC29A4,SLC33A1
lightyellow	1013	REACTOME_NUCLEOTIDE_EXCISION_REPAIR	Genes involved in Nucleotide Excision Repair	6	0.000203	0.00147	RPA2,RFC2,POLD2,POLR2I,ERCC4,XPC
lightyellow	1013	REACTOME_RNA_POL_I_RNA_POL_III_AND_MITOCHONDRIAL_TRANSCRIPTION	Genes involved in RNA Polymerase I, RNA Polymerase III, and Mitochondrial Transcription	9	0.000221	0.00158	HIST2H2AA4,HIST1H2AC,HIST2H2AA3,HIST2H2AC,POLR1C,POLR3C,POLR3E,NFIB,TAF1A
lightyellow	1013	REACTOME_TRANSMEMBRANE_TRANSPORT_OF_SMALL_MOLECULES	Genes involved in Transmembrane transport of small molecules	18	0.000245	0.00172	NUP50,SLC5A5,FTH1,FTL,SLC2A1,HK2,SLCO4A1,SLC35A1,SLC29A1,SLC29A4,SLC33A1,SLC3A2,SLC38A1,SLC43A2,SLC38A5,SLC39A6,SLC39A4,ATP6V1B2
lightyellow	1013	REACTOME_RNA_POL_III_TRANSCRIPTION_TERMINATION	Genes involved in RNA Polymerase III Transcription Termination	4	0.000246	0.00172	POLR1C,POLR3C,POLR3E,NFIB
lightyellow	1013	REACTOME_GLOBAL_GENOMIC_NER_GG_NER	Genes involved in Global Genomic NER (GG-NER)	5	0.000276	0.00192	RPA2,RFC2,POLD2,ERCC4,XPC
lightyellow	1013	REACTOME_INNATE_IMMUNE_SYSTEM	Genes involved in Innate Immune System	14	0.000291	0.002	DDOST,CTSB,CTSL1,IRF3,ISG15,IRAK2,CASP1,PIK3C3,PCBP2,CAPZA1,CASP2,MEFV,ECSIT,C1S
lightyellow	1013	REACTOME_EARLY_PHASE_OF_HIV_LIFE_CYCLE	Genes involved in Early Phase of HIV Life Cycle	4	0.000369	0.00251	HMGA1,XRCC6,XRCC5,CXCR4
lightyellow	1013	REACTOME_MRNA_PROCESSING	Genes involved in mRNA Processing	10	0.000405	0.00273	NUP50,PCBP2,POLR2I,SUPT5H,CPSF3,SRSF6,SF3A3,HNRNPF,HNRNPH2,METTL3
magenta	178	REACTOME_METABOLISM_OF_LIPIDS_AND_LIPOPROTEINS	Genes involved in Metabolism of lipids and lipoproteins	10	2.64e-06	0.00178	GLB1,SMPD2,AGPAT2,PLD3,SYNJ1,ABCC3,HSD3B7,PRKAG2,ECI1,SRD5A1
magenta	178	REACTOME_METABOLISM_OF_CARBOHYDRATES	Genes involved in Metabolism of carbohydrates	6	0.000126	0.0425	GLB1,NUP85,PPP2R1A,PGM1,PHKA2,GALK1
purple	177	REACTOME_NUCLEOTIDE_EXCISION_REPAIR	Genes involved in Nucleotide Excision Repair	5	3.28e-07	0.000127	GTF2H2,GTF2H2B,POLR2E,POLR2C,RAD23B
purple	177	REACTOME_MRNA_PROCESSING	Genes involved in mRNA Processing	7	3.76e-07	0.000127	GTF2H2,GTF2H2B,POLR2E,POLR2C,RBM8A,AAAS,HNRNPA0
purple	177	REACTOME_FORMATION_OF_TRANSCRIPTION_COUPLED_NER_TC_NER_REPAIR_COMPLEX	Genes involved in Formation of transcription-coupled NER (TC-NER) repair complex	4	1.49e-06	0.000251	GTF2H2,GTF2H2B,POLR2E,POLR2C
purple	177	REACTOME_MRNA_CAPPING	Genes involved in mRNA Capping	4	1.49e-06	0.000251	GTF2H2,GTF2H2B,POLR2E,POLR2C
purple	177	REACTOME_TRANSCRIPTION	Genes involved in Transcription	7	2.23e-06	0.00028	GTF2H2,GTF2H2B,POLR2E,POLR2C,RBM8A,HIST1H2BD,HIST1H2BG
purple	177	REACTOME_FORMATION_OF_THE_HIV1_EARLY_ELONGATION_COMPLEX	Genes involved in Formation of the HIV-1 Early Elongation Complex	4	2.5e-06	0.00028	GTF2H2,GTF2H2B,POLR2E,POLR2C
purple	177	REACTOME_RNA_POL_II_TRANSCRIPTION_PRE_INITIATION_AND_PROMOTER_OPENING	Genes involved in RNA Polymerase II Transcription Pre-Initiation And Promoter Opening	4	5.37e-06	0.000517	GTF2H2,GTF2H2B,POLR2E,POLR2C
purple	177	REACTOME_FORMATION_OF_RNA_POL_II_ELONGATION_COMPLEX_	Genes involved in Formation of RNA Pol II elongation complex	4	7.83e-06	0.000586	GTF2H2,GTF2H2B,POLR2E,POLR2C
purple	177	REACTOME_TRANSCRIPTION_COUPLED_NER_TC_NER	Genes involved in Transcription-coupled NER (TC-NER)	4	7.83e-06	0.000586	GTF2H2,GTF2H2B,POLR2E,POLR2C
purple	177	REACTOME_LATE_PHASE_OF_HIV_LIFE_CYCLE	Genes involved in Late Phase of HIV Life Cycle	5	1.14e-05	0.000734	GTF2H2,GTF2H2B,POLR2E,POLR2C,AAAS
purple	177	REACTOME_RNA_POL_II_TRANSCRIPTION	Genes involved in RNA Polymerase II Transcription	5	1.2e-05	0.000734	GTF2H2,GTF2H2B,POLR2E,POLR2C,RBM8A
purple	177	REACTOME_DNA_REPAIR	Genes involved in DNA Repair	5	1.64e-05	0.00092	GTF2H2,GTF2H2B,POLR2E,POLR2C,RAD23B
purple	177	REACTOME_RNA_POL_I_RNA_POL_III_AND_MITOCHONDRIAL_TRANSCRIPTION	Genes involved in RNA Polymerase I, RNA Polymerase III, and Mitochondrial Transcription	5	2.47e-05	0.00117	GTF2H2,GTF2H2B,POLR2E,HIST1H2BD,HIST1H2BG
purple	177	REACTOME_RNA_POL_II_PRE_TRANSCRIPTION_EVENTS	Genes involved in RNA Polymerase II Pre-transcription Events	4	2.65e-05	0.00117	GTF2H2,GTF2H2B,POLR2E,POLR2C
purple	177	REACTOME_HIV_INFECTION	Genes involved in HIV Infection	6	2.67e-05	0.00117	GTF2H2,GTF2H2B,POLR2E,POLR2C,AAAS,SLC25A4
purple	177	REACTOME_HIV_LIFE_CYCLE	Genes involved in HIV Life Cycle	5	2.78e-05	0.00117	GTF2H2,GTF2H2B,POLR2E,POLR2C,AAAS
purple	177	REACTOME_FORMATION_OF_INCISION_COMPLEX_IN_GG_NER	Genes involved in Formation of incision complex in GG-NER	3	3.59e-05	0.00142	GTF2H2,GTF2H2B,RAD23B
purple	177	REACTOME_PROCESSING_OF_CAPPED_INTRON_CONTAINING_PRE_MRNA	Genes involved in Processing of Capped Intron-Containing Pre-mRNA	5	4.78e-05	0.00179	POLR2E,POLR2C,RBM8A,AAAS,HNRNPA0
purple	177	REACTOME_TELOMERE_MAINTENANCE	Genes involved in Telomere Maintenance	4	5.99e-05	0.00212	HIST1H2BD,HIST1H2BG,ACD,RUVBL1
purple	177	REACTOME_RNA_POL_I_TRANSCRIPTION	Genes involved in RNA Polymerase I Transcription	4	0.000117	0.00393	GTF2H2,GTF2H2B,HIST1H2BD,HIST1H2BG
purple	177	REACTOME_GLOBAL_GENOMIC_NER_GG_NER	Genes involved in Global Genomic NER (GG-NER)	3	0.000129	0.00415	GTF2H2,GTF2H2B,RAD23B
purple	177	REACTOME_CELL_CYCLE	Genes involved in Cell Cycle	7	0.000188	0.00576	HIST1H2BD,HIST1H2BG,ACD,RUVBL1,ANAPC11,CHEK2,MYC
purple	177	REACTOME_MRNA_SPLICING	Genes involved in mRNA Splicing	4	0.000273	0.008	POLR2E,POLR2C,RBM8A,HNRNPA0
purple	177	REACTOME_PACKAGING_OF_TELOMERE_ENDS	Genes involved in Packaging Of Telomere Ends	3	0.000333	0.00935	HIST1H2BD,HIST1H2BG,ACD
purple	177	REACTOME_CHROMOSOME_MAINTENANCE	Genes involved in Chromosome Maintenance	4	0.000391	0.0105	HIST1H2BD,HIST1H2BG,ACD,RUVBL1
purple	177	REACTOME_MITOCHONDRIAL_PROTEIN_IMPORT	Genes involved in Mitochondrial Protein Import	3	0.000582	0.0151	SLC25A4,SAMM50,MTX1
purple	177	REACTOME_VIRAL_MESSENGER_RNA_SYNTHESIS	Genes involved in Viral Messenger RNA Synthesis	2	0.000685	0.0171	POLR2E,POLR2C
purple	177	REACTOME_DEPOSITION_OF_NEW_CENPA_CONTAINING_NUCLEOSOMES_AT_THE_CENTROMERE	Genes involved in Deposition of New CENPA-containing Nucleosomes at the Centromere	3	0.000777	0.0187	HIST1H2BD,HIST1H2BG,RUVBL1
purple	177	REACTOME_MEIOTIC_SYNAPSIS	Genes involved in Meiotic Synapsis	3	0.00114	0.0265	HIST1H2BD,HIST1H2BG,ACD
purple	177	REACTOME_INTEGRIN_CELL_SURFACE_INTERACTIONS	Genes involved in Integrin cell surface interactions	3	0.00143	0.0321	ITGB2,APBB1IP,ITGB6
purple	177	REACTOME_RNA_POL_I_TRANSCRIPTION_TERMINATION	Genes involved in RNA Polymerase I Transcription Termination	2	0.00171	0.0373	GTF2H2,GTF2H2B
purple	177	REACTOME_ABORTIVE_ELONGATION_OF_HIV1_TRANSCRIPT_IN_THE_ABSENCE_OF_TAT	Genes involved in Abortive elongation of HIV-1 transcript in the absence of Tat	2	0.00187	0.0383	POLR2E,POLR2C
purple	177	REACTOME_MICRORNA_MIRNA_BIOGENESIS	Genes involved in MicroRNA (miRNA) Biogenesis	2	0.00187	0.0383	POLR2E,POLR2C
purple	177	REACTOME_RNA_POL_I_TRANSCRIPTION_INITIATION	Genes involved in RNA Polymerase I Transcription Initiation	2	0.00221	0.0439	GTF2H2,GTF2H2B
purple	177	REACTOME_METABOLISM_OF_LIPIDS_AND_LIPOPROTEINS	Genes involved in Metabolism of lipids and lipoproteins	6	0.00229	0.0441	CYP11A1,AKR1B1,PLA2G12A,GM2A,INPP5K,ELOVL6
purple	177	REACTOME_REGULATORY_RNA_PATHWAYS	Genes involved in Regulatory RNA pathways	2	0.00239	0.0448	POLR2E,POLR2C
salmon	155	REACTOME_IMMUNE_SYSTEM	Genes involved in Immune System	12	2e-05	0.0135	NUP188,RACGAP1,RELA,BAD,ASB8,ASB9,TRIM21,CTSD,CFD,CFI,CYLD,USP18
