# Supplementary material for: Full-length single-cell RNA-seq applied to a viral human cancer: applications to HPV expression and splicing analysis in HeLa S3 cells
Source: Gigascience. 2015 Nov 5;4:51. doi: 10.1186/s13742-015-0091-4 (PMC4635585; doi:10.1186/s13742-015-0091-4)
Supplement: Additional file 7: Table S11. — The reads number and ratio of different types of 233 bp and 929 bp in HPV genome. (XLS 11 kb) [file 13742_2015_91_MOESM7_ESM.xls]

## Sheet: Sheet1
Supplementary Table 11. The reads number and ratio of different types of 233 bp and 929 bp in HPV genome
Sample	233			929
	HPV	Chr8	Cross	HPV	Chr8	Cross
Bulk RNA	4,260(74.8%)	41(0.7%)	1,395(24.5%)	29(0.5%)	2,385(43.6%)	3,056(55.9%)
MIRALCS-SC-21-PE	3,650(86.7%)	117(2.8%)	444(10.5%)	0(0.0%)	6,656(79.0%)	1,768(21.0%)
MIRALCS-SC-22-PE	3,709(85.2%)	0(0.0%)	645(14.8%)	0(0.0%)	8,553(97.8%)	192(2.2%)
MIRALCS-SC-23-PE	6,792(87.2%)	0(0.0%)	998(12.8%)	0(0.0%)	13,045(88.5%)	1,698(11.5%)
MIRALCS-SC-24-PE	10,500(95.6%)	0(0.0%)	483(4.4%)	0(0.0%)	19,598(95.6%)	911(4.4%)
MIRALCS-SC-25-PE	529(20.6%)	0(0.0%)	2,033(79.4%)	0(0.0%)	7,244(99.6%)	31(0.4%)
MIRALCS-SC-38-PE	6,943(87.1%)	0(0.0%)	1.032(12.9%)	0(0.0%)	12,587(86.0%)	2,057(14.0%)
MIRALCS-SC-39-PE	209(72.1%)	0(0.0%)	81(27.9%)	0(0.0%)	373(94.4%)	22(5.6%)
MIRALCS-SC-40-PE	1,350(99.5%)	0(0.0%)	7(0.5%)	0(0.0%)	823(46.6%)	942(53.4%)
The 'HPV' indicates the clipped reads of which the other end was mapped to somewhere in HPV genome. The 'Chr8 indicates the clipped reads of which the other end was mapped the somewhere in chromosome 8. The 'Cross' indicates the intact reads that just go across the certain site.
