# Supplementary material for: Full-length single-cell RNA-seq applied to a viral human cancer: applications to HPV expression and splicing analysis in HeLa S3 cells
Source: Gigascience. 2015 Nov 5;4:51. doi: 10.1186/s13742-015-0091-4 (PMC4635585; doi:10.1186/s13742-015-0091-4)
Supplement: Additional file 8: Table S12. — Genes clustered with the E6 and E7 in co-expression analysis. (XLSX 12 kb) [file 13742_2015_91_MOESM8_ESM.xlsx]

## Sheet: Sheet1
Supplementary Table 12. Genes clustered with the E6 and E7 in co-expression analysis.
Gene	Gene type
E6_1489088	HPV gene
E7_1489089	HPV gene
RCN3	protein_coding
IL7R	protein_coding
C6orf136	protein_coding
TRAPPC2L	protein_coding
IFI16	protein_coding
RWDD2B	protein_coding
ACTR3	protein_coding
TCF3	protein_coding
ADARB1	protein_coding
AP1S3	protein_coding
TSTA3	protein_coding
CASC4	protein_coding
UBE2NL	protein_coding
PPP1R13L	protein_coding
MLH3	protein_coding
GAGE2E	protein_coding
GAGE12F	protein_coding
C16orf87	protein_coding
HIST2H3D	protein_coding
SMIM12	protein_coding
GOT1	protein_coding
AP006621.5	protein_coding
C5orf24	protein_coding
PLCD3	protein_coding
TCF7L2	protein_coding
LNP1	protein_coding
C20orf27	protein_coding
FARSB	protein_coding
LYRM1	protein_coding
DCAF11	protein_coding
ORAI1	protein_coding
RPP25L	protein_coding
WDR18	protein_coding
AKAP1	protein_coding
GAGE12G	protein_coding
NFKBID	protein_coding
GAGE12H	protein_coding
RPGRIP1L	protein_coding
PRPS1	protein_coding
AMN1	protein_coding
GAGE2A	protein_coding
NCSTN	protein_coding
HIST2H4A	protein_coding
PIH1D2	protein_coding
ZCCHC10	protein_coding
HIST2H2BF	protein_coding
CDK8	protein_coding
PLEKHG4	protein_coding
ARHGEF28	protein_coding
DDIT3	protein_coding
ORC4	protein_coding
DNA2	protein_coding
HIST2H4B	protein_coding
POLR3GL	protein_coding
INTS9	protein_coding
MYO5B	protein_coding
IFT140	protein_coding
GAGE12D	protein_coding
SLC26A11	protein_coding
TROVE2	protein_coding
KBTBD6	protein_coding
GAGE12I	protein_coding
UBR7	protein_coding
CDS2	protein_coding
EMP3	protein_coding
SEC24A	protein_coding
SLC27A4	protein_coding
NIF3L1	protein_coding
EOGT	protein_coding
ATIC	protein_coding
HIST1H4C	protein_coding
CLPP	protein_coding
HPDL	protein_coding
HAVCR2	protein_coding
GAGE2B	protein_coding
PI3	protein_coding
C1orf74	protein_coding
CGA	protein_coding
KRAS	protein_coding
CEP89	protein_coding
RCC1	protein_coding
ZNF641	protein_coding
NDC1	protein_coding
GAGE13	protein_coding
MSANTD4	protein_coding
AMDHD1	protein_coding
POLA2	protein_coding
KIF1C	protein_coding
DHX40	protein_coding
OSGIN2	protein_coding
CES1	protein_coding
GAGE12E	protein_coding
VRK1	protein_coding
STK17B	protein_coding
RAP2B	protein_coding
HIST2H2BE	protein_coding
GAGE12J	protein_coding
FXN	protein_coding
GAGE2C	protein_coding
USP3	protein_coding
LRP12	protein_coding
PPP1CA	protein_coding
MEA1	protein_coding
YWHAZ	protein_coding
HJURP	protein_coding
MRS2	protein_coding
HIST1H2BF	protein_coding
RP11-6N17.4	lincRNA
IQCH-AS1	lincRNA
GS1-124K5.4	lincRNA
RP11-806H10.4	lincRNA
ZNF888	lincRNA
RP5-1028K7.2	lincRNA
RP11-215N21.1	lincRNA
RP6-65G23.3	lincRNA
RP11-480A16.1	lincRNA
CTA-211A9.5	lincRNA
RP11-332H14.2	lincRNA
CRNDE	lincRNA
LL22NC03-86D4.1	lincRNA
YBX1	processed_transcript
TLR4	processed_transcript
ZNF684	processed_transcript
MTERF	processed_transcript
ZNF783	processed_transcript
FAM151B	processed_transcript
CTNNAL1	processed_transcript
NRM	processed_transcript
PPARA	processed_transcript
FAM9B	processed_transcript
RARRES1	processed_transcript
ARHGAP17	processed_transcript
PECR	processed_transcript
AP000320.7	processed_transcript
GCC1	processed_transcript
HOOK1	processed_transcript
KPNA2	processed_transcript
KIF2C	processed_transcript
SEPSECS	processed_transcript
SH3YL1	processed_transcript
CIDECP	processed_transcript
NEDD4	processed_transcript
FBXO5	processed_transcript
UBE2C	processed_transcript
CARD10	processed_transcript
CHCHD5	processed_transcript
MRPL55	processed_transcript
CDK1	processed_transcript
SLC16A5	processed_transcript
AC092573.2	processed_transcript
FAM118A	processed_transcript
STPG1	processed_transcript
TPD52L1	processed_transcript
RP5-1109J22.1	processed_transcript
HOXB7	processed_transcript
PNPLA8	processed_transcript
TTI1	processed_transcript
DHRS3	processed_transcript
MARC1	processed_transcript
CXCL1	processed_transcript
ECD	processed_transcript
CD53	processed_transcript
KAT7	processed_transcript
TMEM116	processed_transcript
RBMX2	processed_transcript
SKA1	processed_transcript
ELK4	processed_transcript
GPAM	processed_transcript
BUB1B	processed_transcript
TGDS	processed_transcript
C15orf61	processed_transcript
FAM200B	processed_transcript
ARL6	processed_transcript
RPL4P3	processed_pseudogene
RP11-244F12.1	processed_pseudogene
RBMX2P5	processed_pseudogene
RP11-417L14.1	processed_pseudogene
RP11-669B18.1	processed_pseudogene
YWHAZP3	processed_pseudogene
HNRNPA1P55	processed_pseudogene
YWHAZP5	processed_pseudogene
EIF3LP2	processed_pseudogene
NPM1P9	processed_pseudogene
RP11-104G3.2	processed_pseudogene
RP4-725G10.3	processed_pseudogene
YBX1P1	processed_pseudogene
RPS17P5	processed_pseudogene
AC016739.2	processed_pseudogene
MCFD2P1	processed_pseudogene
KRASP1	processed_pseudogene
HSPA8P5	processed_pseudogene
RP11-59K5.1	processed_pseudogene
YBX1P10	processed_pseudogene
CYP51A1P1	processed_pseudogene
RP11-63H19.2	processed_pseudogene
RP11-298C3.2	processed_pseudogene
RP4-612B18.1	processed_pseudogene
RP11-255J3.3	processed_pseudogene
RP11-83J16.3	processed_pseudogene
DBF4P1	processed_pseudogene
POLG2	nonsense_mediated_decay
SLC36A1	nonsense_mediated_decay
GAGE1	nonsense_mediated_decay
ZBTB3	nonsense_mediated_decay
UBXN2B	nonsense_mediated_decay
MAN2C1	nonsense_mediated_decay
GAD1	nonsense_mediated_decay
PBK	nonsense_mediated_decay
RBMS2	nonsense_mediated_decay
SPATA7	nonsense_mediated_decay
MYL5	nonsense_mediated_decay
FAM71E1	non_stop_decay
AP000547.1	miRNA
RP11-266L9.4	unprocessed_pseudogene
AC004967.7	unprocessed_pseudogene
AC007881.4	unprocessed_pseudogene
ZNF252P	unitary_pseudogene
NBR2	transcribed_unprocessed_pseudogene
DONSON	retained_intron
PPP1CC	retained_intron
DCTN4	retained_intron
SEC63	retained_intron
PPP1R2	retained_intron
MTA2	retained_intron
TRABD	retained_intron
TCF25	retained_intron
TCP1	retained_intron
IRF1	retained_intron
ATP5D	retained_intron
MCM3AP	retained_intron
THOC5	retained_intron
KRT80	retained_intron
KIAA0930	retained_intron
KIAA0247	retained_intron
IL8	retained_intron
NFKBIZ	retained_intron
LINC00899	retained_intron
RANBP1	retained_intron
TRIM4	retained_intron
MRPL52	retained_intron
CXCL2	retained_intron
IQCG	retained_intron
NSMAF	retained_intron
DTWD1	retained_intron
BCS1L	retained_intron
IFI44L	retained_intron
ULK4	retained_intron
ASB7	retained_intron
MAN2A1	retained_intron
GSE1	retained_intron
PLSCR1	retained_intron
RRM2	retained_intron
KIF9	retained_intron
SPTBN1	retained_intron
LIG3	retained_intron
ATAD5	retained_intron
SENP7	retained_intron
SIVA1	retained_intron
NUP88	retained_intron
SUOX	retained_intron
AGA	retained_intron
GSTT1	retained_intron
SLC27A5	retained_intron
DBF4	retained_intron
TIMELESS	retained_intron
COX6A1	retained_intron
DDX17	retained_intron
RP5-821D11.7	antisense
PRKAG2-AS1	antisense
AC005076.5	antisense
RP11-944L7.4	antisense
AC007620.3	antisense
CTC-338M12.5	antisense
CASC8	antisense
RP11-867O8.5	antisense
RP1-71H24.1	antisense
RP11-473M20.14	antisense
ZFHX4-AS1	antisense
RP3-322G13.5	antisense
LINC00659	antisense
AC004485.3	antisense
